# Supplementary material for: Isolation of a Halogen-Bonded Complex Formed between Methane and Chlorine Monofluoride and Characterisation by Rotational Spectroscopy and Ab Initio Calculations
Source: Molecules. 2019 Nov 22;24(23):4257. doi: 10.3390/molecules24234257 (PMC6930488; doi:10.3390/molecules24234257)
Supplement: Supplementary file 1 [file molecules-24-04257-s001.zip]

Archive with 8 entries (6 files):
- Supplementary Material/
- Supplementary Material/CCSD(T)(F12C)-pVTZ-F12Geometry optimisations/
- Supplementary Material/CCSD(T)(F12C)-pVTZ-F12Geometry optimisations/CH4 _optimisation.out
- Supplementary Material/CCSD(T)(F12C)-pVTZ-F12Geometry optimisations/CH4-ClF 180.00 deg optimisation.out
- Supplementary Material/CCSD(T)(F12C)-pVTZ-F12Geometry optimisations/CH4-ClF full optimisation.out
- Supplementary Material/CCSD(T)(F12C)-pVTZ-F12Geometry optimisations/ClF_optimisation.out
- Supplementary Material/Table S1 H4C...ClF spectral fits
- Supplementary Material/TablesS2_S6_FigureS1_S2.docx
