# Supplementary material for: Isolation of a Halogen-Bonded Complex Formed between Methane and Chlorine Monofluoride and Characterisation by Rotational Spectroscopy and Ab Initio Calculations
Source: Molecules. 2019 Nov 22;24(23):4257. doi: 10.3390/molecules24234257 (PMC6930488; doi:10.3390/molecules24234257)
Supplement: Supplementary file 1 [file molecules-24-04257-s001.zip › Supplementary Material/CCSD(T)(F12C)-pVTZ-F12Geometry optimisations/CH4 _optimisation.out]

___________________________________________________________
CH4 geometry optimisation at the CCSD(T)(F12c)/cc-pVTZ level
___________________________________________________________

 Primary working directories    : /tmp/chzacl
 Secondary working directories  : /tmp/chzacl
 Wavefunction directory         : /users/chzacl/wfu/
 Main file repository           : /tmp/chzacl/

 SHA1      : c1032dac8057787f3179a5b1641ccaa2c202aac7
 NAME      : 2015.1.14
 ARCHNAME  : linux/x86_64
 FC        : /opt/intel/composer_xe_2015.1.133/bin/intel64/ifort
 BLASLIB   : -Wl,-_start-group /opt/intel/mkl/lib/intel64/libmkl_intel_ilp64.a /opt/intel/mkl/lib/intel64/libmkl_intel_thread.a /opt/intel/mkl/lib/intel64/libmkl_core.a -Wl,-_end-group
 id        : bristolac

 Nodes       nprocs
 g-1-23.local    1

 Using customized tuning parameters: mindgm=1; mindgv=20; mindgc=4; mindgr=1; noblas=0; minvec=7
 default implementation of scratch files=df  

 ***,CH4, CCSD(T)(F12c)/pVTZ-F12
 MEMORY,60,M
 r1=1.0890373, A1=109.671278;
 geometry={ANGSTROM;
           C1;
           H2,1,r1;
           H3,1,r1,2,A1;
           H4,1,r1,3,A1,2,-120.0;
           H5,1,r1,3,A1,2,120.0;}
 basis=cc-pvtz-f12
 hf
 ccsd(t)-f12c
 optg
 show r1,A1;
 PUT,XYZ

 Variables initialized (889), CPU time= 0.00 sec
 Commands  initialized (702), CPU time= 0.01 sec, 572 directives.
 Default parameters read. Elapsed time= 0.09 sec

 Checking input...
 Passed
1


                                         ***  PROGRAM SYSTEM MOLPRO  ***
                                       Copyright, TTI GmbH Stuttgart, 2015
                                    Version 2015.1 linked Dec  2 2016 20:52:07


 **********************************************************************************************************************************
 LABEL *   CH4, CCSD(T)(F12c)/pVTZ-F12                                                   
  64 bit serial version                                                                  DATE: 09-Sep-19          TIME: 14:14:36  
 **********************************************************************************************************************************

 SHA1:             c1032dac8057787f3179a5b1641ccaa2c202aac7
 **********************************************************************************************************************************
 SETTING R1             =         1.08903730                                  
 SETTING A1             =       109.67127800                                  

 Variable memory set to   60000000 words,  buffer space   230000 words

 SETTING BASIS          =    CC-PVTZ-F12


 Recomputing integrals since basis changed


 Using spherical harmonics

 Library entry C      S cc-pVTZ-F12          selected for orbital group  1
 Library entry C      P cc-pVTZ-F12          selected for orbital group  1
 Library entry C      D cc-pVTZ-F12          selected for orbital group  1
 Library entry C      F cc-pVTZ-F12          selected for orbital group  1
 Library entry H      S cc-pVTZ-F12          selected for orbital group  2
 Library entry H      P cc-pVTZ-F12          selected for orbital group  2
 Library entry H      D cc-pVTZ-F12          selected for orbital group  2


 PROGRAM * SEWARD (Integral evaluation for generally contracted gaussian basis sets)     Author: Roland Lindh, 1990

 Geometry written to block  1 of record 700

 Orientation using atomic masses  
 Molecule type: Symmetric top,     Order of principal axis = 3
 Symmetry elements: Y
 Rotational constants:     158.3401866    158.3401866    158.9302224 GHz  (calculated with average atomic masses)

 Point group  Cs  


 ATOMIC COORDINATES

 NR  ATOM    CHARGE       X              Y              Z

   1  C1      6.00   -0.000000000    0.000000000    0.001276160
   2  H2      1.00    1.937877179    0.000000000   -0.691488536
   3  H3      1.00    0.000000000    0.000000000    2.059258396
   4  H4      1.00   -0.968938590    1.678250867   -0.691488536
   5  H5      1.00   -0.968938590   -1.678250867   -0.691488536

 Bond lengths in Bohr (Angstrom)

 1-2  2.057982236  1-3  2.057982236  1-4  2.057982236  1-5  2.057982236
     ( 1.089037300)     ( 1.089037300)     ( 1.089037300)     ( 1.089037300)

 Bond angles

  2-1-3  109.67127800   2-1-4  109.27042450   2-1-5  109.27042450   3-1-4  109.67127800

  3-1-5  109.67127800   4-1-5  109.27042450

 NUCLEAR CHARGE:                   10
 NUMBER OF PRIMITIVE AOS:         156
 NUMBER OF SYMMETRY AOS:          143
 NUMBER OF CONTRACTIONS:          125   (  79A'  +  46A"  )
 NUMBER OF CORE ORBITALS:           1   (   1A'  +   0A"  )
 NUMBER OF VALENCE ORBITALS:        8   (   6A'  +   2A"  )


 NUCLEAR REPULSION ENERGY   13.44727556


 Eigenvalues of metric

         1 0.835E-04 0.355E-03 0.355E-03 0.579E-03 0.579E-03 0.645E-03 0.858E-03 0.188E-02
         2 0.355E-03 0.579E-03 0.188E-02 0.410E-02 0.670E-02 0.711E-02 0.108E-01 0.149E-01


 Contracted 2-electron integrals neglected if value below      1.0D-11
 AO integral compression algorithm  1   Integral accuracy      1.0D-11

     85.459 MB (compressed) written to integral file ( 53.1%)


 NUMBER OF SORTED TWO-ELECTRON INTEGRALS:   15827081.     BUFFER LENGTH:  32768
 NUMBER OF SEGMENTS:   1  SEGMENT LENGTH:   15827081      RECORD LENGTH: 524288

 Memory used in sort:      16.38 MW

 SORT1 READ    20155399. AND WROTE    14421874. INTEGRALS IN     42 RECORDS. CPU TIME:     0.21 SEC, REAL TIME:     0.39 SEC
 SORT2 READ    14421874. AND WROTE    15827081. INTEGRALS IN    326 RECORDS. CPU TIME:     0.25 SEC, REAL TIME:     0.35 SEC

 FILE SIZES:   FILE 1:   105.0 MBYTE,  FILE 4:   176.2 MBYTE,   TOTAL:    281.2 MBYTE

 OPERATOR DM      FOR CENTER  0  COORDINATES:    0.000000    0.000000    0.000000


 **********************************************************************************************************************************
 DATASETS  * FILE   NREC   LENGTH (MB)   RECORD NAMES
              1      19       87.30       500      610      700      900      950      970     1000      129      960     1100   
                                          VAR    BASINP    GEOM    SYMINP    ZMAT    AOBASIS   BASIS     P2S    ABASIS      S 
                                         1400     1410     1200     1210     1080     1600     1650     1300     1700   
                                           T        V       H0       H01     AOSYM     SMH    MOLCAS    ERIS     OPER   

 PROGRAMS   *        TOTAL       INT
 CPU TIMES  *         1.42      1.32
 REAL TIME  *         2.60 SEC
 DISK USED  *       281.52 MB      
 **********************************************************************************************************************************


 PROGRAM * RHF-SCF (CLOSED SHELL)       Authors: W. Meyer, H.-J. Werner


 NUMBER OF ELECTRONS:       5+    5-
 CONVERGENCE THRESHOLDS:    1.00E-06 (Density)    1.00E-07 (Energy)
 MAX. NUMBER OF ITERATIONS:       60
 INTERPOLATION TYPE:            DIIS
 INTERPOLATION STEPS:              2 (START)      1 (STEP)
 LEVEL SHIFTS:                  0.00 (CLOSED)  0.00 (OPEN) 


 Orbital guess generated from atomic densities. Full valence occupancy:    7   2

 Molecular orbital dump at record        2100.2

 Initial occupancy:   4   1

 ITERATION    DDIFF          GRAD             ENERGY        2-EL.EN.            DIPOLE MOMENTS         DIIS   ORB.
    1      0.000D+00      0.000D+00       -40.19698605     53.017628   -0.00000    0.00000   -0.00308    0    start
    2      0.000D+00      0.611D-02       -40.21328323     51.807888   -0.00000    0.00000   -0.00093    1    diag
    3      0.705D-02      0.240D-02       -40.21543683     52.247447   -0.00000    0.00000   -0.00133    2    diag
    4      0.191D-02      0.616D-03       -40.21575160     52.189194   -0.00000    0.00000   -0.00117    3    diag
    5      0.763D-03      0.807D-04       -40.21575710     52.191503   -0.00000    0.00000   -0.00114    4    diag
    6      0.135D-03      0.651D-05       -40.21575715     52.191661   -0.00000    0.00000   -0.00114    5    diag
    7      0.205D-04      0.523D-06       -40.21575715     52.191620   -0.00000    0.00000   -0.00114    6    diag
    8      0.233D-05      0.368D-07       -40.21575715     52.191621   -0.00000    0.00000   -0.00114    7    diag
    9      0.178D-06      0.330D-08       -40.21575715     52.191621   -0.00000    0.00000   -0.00114    0    orth

 Final occupancy:   4   1

 !RHF STATE 1.1 Energy                -40.215757145653
 Nuclear energy                        13.44727556
 One-electron energy                  -79.75884303
 Two-electron energy                   26.09581032
 Virial quotient                       -1.00110802
 !RHF STATE 1.1 Dipole moment          -0.00000000     0.00000000    -0.00114116
 Dipole moment /Debye                  -0.00000000     0.00000000    -0.00290034

 Orbital energies:

         1.1          2.1          3.1          4.1          5.1          6.1
    -11.205931    -0.942721    -0.545770    -0.544594     0.061057     0.077404

         1.2          2.2          3.2
     -0.544594     0.077467     0.210203

 HOMO      4.1    -0.544594 =     -14.8192eV
 LUMO      5.1     0.061057 =       1.6614eV
 LUMO-HOMO         0.605651 =      16.4806eV


 **********************************************************************************************************************************
 DATASETS  * FILE   NREC   LENGTH (MB)   RECORD NAMES
              1      19       87.30       500      610      700      900      950      970     1000      129      960     1100   
                                          VAR    BASINP    GEOM    SYMINP    ZMAT    AOBASIS   BASIS     P2S    ABASIS      S 
                                         1400     1410     1200     1210     1080     1600     1650     1300     1700   
                                           T        V       H0       H01     AOSYM     SMH    MOLCAS    ERIS     OPER   

              2       4        2.96       700     1000      520     2100   
                                         GEOM     BASIS   MCVARS     RHF  

 PROGRAMS   *        TOTAL        HF       INT
 CPU TIMES  *         2.39      0.96      1.32
 REAL TIME  *         3.74 SEC
 DISK USED  *       281.52 MB      
 **********************************************************************************************************************************


 PROGRAM * CCSD (Closed-shell coupled cluster)     Authors: C. Hampel, H.-J. Werner, 1991, M. Deegan, P.J. Knowles, 1992

                                  CCSD-F12 implementation by  H.-J. Werner, 2007

                   Density fitting integral evaluation by F.R. Manby, 2003,2007, G. Knizia, 2010

 Basis set AUG-CC-PVTZ/JKFIT generated.  Number of basis functions:   288 
 Basis set CC-PVTZ-F12/OPTRI generated.  Number of basis functions:   239 
 Basis set AUG-CC-PVTZ/MP2FIT generated. Number of basis functions:   290 

 Convergence thresholds:  THRVAR = 1.00D-12  THRDEN = 1.00D-08

 CCSD(T)     terms to be evaluated (factor= 1.000)


 Number of core orbitals:           1 (   1   0 )
 Number of closed-shell orbitals:   4 (   3   1 )
 Number of external orbitals:     120 (  75  45 )

 Molecular orbitals read from record     2100.2  Type=RHF/CANONICAL (state 1.1)

 MP2-F12 correlation treatment (H.-J. Werner, 2006)
 ==================================================

 Using MP2-F12 with ansatz 3C(FIX)

 Using projected zeroth-order Hamiltonian (+Z)

 FOCKRIB=T FOCKRIC=T FOCKRIP=T CABSP=T CABSA=T CABSK=T CABSF=T GBC=F EBC=F DMAT=T NOFIK=T NOPAO=1 SOLVE=-1  USEPAO=0
 EXCH_A= T EXCH_B= F EXCH_C= F EXCH_P= F
 
 Geminal basis:    OPTFULL  GEM_TYPE=SLATER  BETA=1.0  NGEM=6

 Optimizing Gaussian exponents for each gem_beta

 Geminal optimization for beta= 1.0000
 Weight function:   m=0, omega= 1.4646

 Augmented Hessian optimization of geminal fit. Trust ratio= 0.40000
 Convergence reached after   2 iterations. Final gradient= 8.12D-16, Step= 4.39D-06, Delta= 1.28D-09
 
 Alpha:                 0.19532     0.81920     2.85917     9.50073    35.69989   197.79328
 Coeff:                 0.27070     0.30552     0.18297     0.10986     0.06810     0.04224
 

 Symmetry turned off. Reference energy:        -40.215757145653

 All pairs explicitly correlated. Number of r12-pairs:           10

 Excluding core orbitals from MO domains
 
 AO(A)-basis ORBITAL           loaded. Number of functions:     125
 RI(R)-basis CC-PVTZ-F12/OPTRI loaded. Number of functions:     239
 DF-basis AUG-CC-PVTZ/JKFIT    loaded. Number of functions:     288

 Screening thresholds:   THRAO=  1.00D-10  THRMO=  1.00D-10  THRPROD=  1.00D-10
                         THRSW=  1.00D-07  THROV=  1.00D-12  THRAOF12=   1.00D-08

 CPU time for Fock operators                      2.36 sec
 
 Construction of ABS:
 Smallest eigenvalue of S          4.83E-04  (threshold= 1.00E-08)
 Ratio eigmin/eigmax               6.31E-05  (threshold= 1.00E-09)
 Smallest eigenvalue of S kept     4.83E-04  (threshold= 4.83E-04, 0 functions deleted, 239 kept)
 
 Construction of CABS:
 Smallest eigenvalue of S          1.00E-06  (threshold= 1.00E-08)
 Ratio eigmin/eigmax               1.00E-06  (threshold= 1.00E-09)
 Smallest eigenvalue of S kept     1.00E-06  (threshold= 1.00E-06, 0 functions deleted, 239 kept)
 
 CPU time for CABS singles                        0.03 sec

 CABS-singles contribution of  -0.00060837 patched into reference energy.
 New reference energy         -40.21636551
 
 AO(A)-basis ORBITAL           loaded. Number of functions:     125
 RI(R)-basis CC-PVTZ-F12/OPTRI loaded. Number of functions:     239
 DF-basis AUG-CC-PVTZ/MP2FIT   loaded. Number of functions:     290

 Screening thresholds:   THRAO=  1.00D-10  THRMO=  1.00D-10  THRPROD=  1.00D-10
                         THRSW=  1.00D-07  THROV=  1.00D-12  THRAOF12=   1.00D-08

 Including ix projectors in Wij.


 Memory required in f12_kf_ix1:                   2.12 MW

 CPU time for fitting coeffients                  0.11 sec
 CPU time for integrals and contraction (tot)     1.06 sec
 CPU time for transformation and storage          0.00 sec
 CPU time for 3-ext contributions (total)         1.17 sec

 Memory required in f12_kf_ix1:                   2.12 MW

 CPU time for fitting coeffients                  0.11 sec
 CPU time for integrals and contraction (tot)     0.95 sec
 CPU time for transformation and storage          0.00 sec
 CPU time for 3-ext contributions (total)         1.06 sec
 CPU time for 2-ext Coulomb integrals J_Xp        0.17 sec, Elapsed time=      0.17 sec
 CPU time for 2-ext Coulomb integrals J_Xp(AO)    0.07 sec, Elapsed time=      0.07 sec
 
 CPU time for Coulomb (total)                     0.26 sec
 CPU time for Gij terms                           0.09 sec
 CPU time for 3-index integral evaluation         1.50 sec
 CPU time for first  half transformation          0.13 sec ( 4084.5 MFLOP/sec)
 CPU time for second half transformation          0.01 sec ( 1015.0 MFLOP/sec)
 CPU time for fitting                             0.02 sec (12749.6 MFLOP/sec)
 CPU time for tilde quantities                    0.01 sec (33572.7 MFLOP/sec)
 CPU time for assembly                            0.10 sec (19489.6 MFLOP/sec)
 CPU time for tranop_f12                          0.11 sec (17012.0 MFLOP/sec)
 CPU time for f12 integrals (total)               6.29 sec, Elapsed time:      6.76 sec
 CPU time for f12 matrices (total)                0.03 sec, Elapsed time:      0.04 sec

 Diagonal F12 approximation with fixed coefficients:  TSING= 0.500,  TTRIP= 0.250 (scaled by -1/beta)

 DF-MP2-F12 energy corrections:
 ==============================
 Approx.                                    Singlet             Triplet             Total
 DF-MP2-F12/3*C(DX,FIX)                -0.016158537658     -0.001120343892     -0.017278881550
 DF-MP2-F12/3*C(FIX)                   -0.015832451792     -0.001134730155     -0.016967181947
 DF-MP2-F12/3C(FIX)                    -0.015761178709     -0.001141578176     -0.016902756885

 DF-MP2-F12 correlation energies:
 ================================
 Approx.                                    Singlet             Triplet             Ecorr            Total Energy
 DF-MP2                                -0.146114154828     -0.055661879444     -0.201776034272    -40.418141546670
 DF-MP2-F12/3*C(DX,FIX)                -0.162272692486     -0.056782223336     -0.219054915822    -40.435420428220
 DF-MP2-F12/3*C(FIX)                   -0.161946606620     -0.056796609599     -0.218743216219    -40.435108728617
 DF-MP2-F12/3C(FIX)                    -0.161875333537     -0.056803457619     -0.218678791156    -40.435044303554

 SCS-DF-MP2 energies (F_SING= 1.20000  F_TRIP= 0.62222  F_PARALLEL= 0.33333):
 ============================================================================
 SCS-DF-MP2                            -0.209971044114    -40.426336556512
 SCS-DF-MP2-F12/3*C(DX,FIX)            -0.230058392170    -40.446423904568
 SCS-DF-MP2-F12/3*C(FIX)               -0.229676040583    -40.446041552981
 SCS-DF-MP2-F12/3C(FIX)                -0.229594773874    -40.445960286272

 Symmetry restored.
 Symmetry transformation completed.

 Number of N-1 electron functions:               4
 Number of N-2 electron functions:              10
 Number of singly external CSFs:               270
 Number of doubly external CSFs:             58740
 Total number of CSFs:                       59011

 Length of J-op  integral file:              25.25 MB
 Length of K-op  integral file:              32.32 MB
 Length of 3-ext integral record:             0.00 MB

 Memory could be reduced to 6.15 Mwords without degradation in triples

 Integral transformation finished. Total CPU:   0.25 sec, npass=  1  Memory used:   1.67 MW

 Reference energy:                    -40.21636551

 Adding F12 terms to K(Cij), methodcc=6,  factor= 1.0

 ITER.      SQ.NORM     CORR.ENERGY   TOTAL ENERGY   ENERGY CHANGE        DEN1      VAR(S)    VAR(P)  DIIS     TIME  TIME/IT
   1      1.07090705    -0.21699985   -40.43336537    -0.01518728    -0.00958910  0.65D-03  0.96D-03  1  1     9.61     0.23
   2      1.07593109    -0.21787330   -40.43423881    -0.00087345    -0.00527079  0.14D-04  0.96D-04  2  2     9.83     0.31
   3      1.07751692    -0.21799026   -40.43435577    -0.00011696    -0.00110548  0.19D-05  0.62D-05  3  3    10.04     0.28
   4      1.07790954    -0.21800483   -40.43437034    -0.00001457    -0.00021175  0.11D-06  0.33D-06  4  4    10.25     0.27
   5      1.07796318    -0.21800487   -40.43437038    -0.00000004    -0.00001002  0.73D-08  0.17D-07  5  5    10.46     0.26
   6      1.07797002    -0.21800353   -40.43436904     0.00000134    -0.00000343  0.23D-09  0.85D-09  6  6    10.67     0.26
   7      1.07797077    -0.21800350   -40.43436902     0.00000003    -0.00000042  0.12D-10  0.39D-10  6  1    10.88     0.25
   8      1.07797080    -0.21800353   -40.43436905    -0.00000003     0.00000005  0.11D-11  0.23D-11  6  2    11.09     0.25
   9      1.07797081    -0.21800353   -40.43436904     0.00000000    -0.00000001  0.81D-13  0.14D-12  6  3    11.31     0.25
  10      1.07797081    -0.21800353   -40.43436904     0.00000000     0.00000000  0.88D-14  0.59D-14  6  4    11.52     0.25

 Norm of t1 vector:      0.03312817      S-energy:    -0.00000000      T1 diagnostic:  0.00828204
                                                                       D1 diagnostic:  0.01319500

 Adding energy correction from Wij-K(Fij), methodcc=6  factor= 1.0
 
  CCSD correlation energy              -0.218003527913
  MP2-F12 correction (uncoupled)       -0.016604607692
  (C+U)*T doubles correction           -0.000724563569
  U*T singles correction                0.000001029554
  f12b correction                       0.003546754629
  Total F12 correction                 -0.013782416632


 Total CPU time for triples:      1.21 sec


 RESULTS
 =======

  Reference energy                    -40.215757145653
  F12 singles correction               -0.000608366746

 F12 singles corrections added to reference energy

  New reference energy                -40.216365512398

  F12c singlet correction              -0.012750775901
  F12c triplet correction              -0.001031640731
  F12c total correction                -0.013782416632
 
  CCSD-F12c singlet pair energy        -0.177083188536
  CCSD-F12c triplet pair energy        -0.054702753713
  CCSD-F12c correlation energy         -0.231784914991

  Triples (T) contribution             -0.006546987655
  Total correlation energy             -0.238331902647

  CCSD-F12c total energy              -40.448150427389
  CCSD[T]-F12c energy                 -40.454933537167
  CCSD-T-F12c energy                  -40.454623808850
 !CCSD(T)-F12c total energy           -40.454697415045

 Timing summary (sec):

 STEP                 CPU(USER)    SYS     CPU(TOT)    WALL
 Transformation          0.34      0.06      0.40      0.39
 CCSD iterations         2.15      0.16      2.31      2.75
 Triples                 1.21      0.02      1.23      1.24
 MP2-F12                 9.04      0.19      9.23     10.38
 F12b energy             0.19      0.00      0.19      0.20

 Program statistics:

 Available memory in ccsd:                59999786
 Min. memory needed in ccsd:                281350
 Max. memory used in ccsd:                  323081
 Max. memory used in cckext:                531299 (11 integral passes)


 **********************************************************************************************************************************
 DATASETS  * FILE   NREC   LENGTH (MB)   RECORD NAMES
              1      20      102.46       500      610      700      900      950      970     1000      129      960     1100   
                                          VAR    BASINP    GEOM    SYMINP    ZMAT    AOBASIS   BASIS     P2S    ABASIS      S 
                                         1400     1410     1200     1210     1080     1600     1650     1300     1700     1380   
                                           T        V       H0       H01     AOSYM     SMH    MOLCAS    ERIS     OPER     JKOP   

              2       6        3.14       700     1000      520     2100     7360     7350   
                                         GEOM     BASIS   MCVARS     RHF    F12ABS    EF12   

 PROGRAMS   *        TOTAL   CCSD(T)        HF       INT
 CPU TIMES  *        15.35     12.95      0.96      1.32
 REAL TIME  *        18.75 SEC
 DISK USED  *       281.52 MB      
 **********************************************************************************************************************************


 PROGRAM * OPT (Geometry optimization)     Authors: F. Eckert and H.-J. Werner


 BFGS update of hessian

 *** Long output written to logfile /users/chzacl/MOLPRO/CH4...ClF/CH4pVTZF12.log ***


 Geometry optimization using default procedure for command CCSD(T)-F12C

 Geometry written to block  1 of record 700

 Making model hessian for Z-matrix coordinates

 Entering Rational Function Geometry Optimization

 ITER.   ENERGY(OLD)    ENERGY(NEW)      DE          GRADMAX     GRADNORM    GRADRMS     STEPMAX     STEPLEN     STEPRMS   CPU-time
   1   -40.45469742   -40.45470659    -0.00000917  0.00372064  0.00454504  0.00321383  0.00338234  0.00389307  0.00194653     76.58
   2   -40.45470659   -40.45470700    -0.00000041  0.00102455  0.00103280  0.00073030  0.00065821  0.00070716  0.00035358    151.90
   3   -40.45470700   -40.45470701    -0.00000001  0.00009973  0.00011585  0.00008192  0.00006838  0.00009631  0.00004815    226.08

 END OF GEOMETRY OPTIMIZATION.

 Optimized variables
 R1=                  1.08763275 ANGSTROM
 A1=                109.46655869 DEGREE

 **********************************************************************************************************************************

 Current geometry (xyz format, in Angstrom)

    5
 CCSD(T)-F12C/CC-PVTZ-F12  ENERGY=-40.45470701
 C         -0.0000000000        0.0000000000       -0.0000157266
 H          1.0254594884        0.0000000000       -0.3624765407
 H         -0.0000000000        0.0000000000        1.0876170259
 H         -0.5127297442        0.8880739675       -0.3624765407
 H         -0.5127297442       -0.8880739675       -0.3624765407

 **********************************************************************************************************************************

 Geometry written to block  1 of record 700


 **********************************************************************************************************************************
 DATASETS  * FILE   NREC   LENGTH (MB)   RECORD NAMES
              1      20      102.48       500      610      700      900      950      970     1000      129      960     1100   
                                          VAR    BASINP    GEOM    SYMINP    ZMAT    AOBASIS   BASIS     P2S    ABASIS      S 
                                         1400     1410     1200     1210     1080     1600     1650     1300     1700     1380   
                                           T        V       H0       H01     AOSYM     SMH    MOLCAS    ERIS     OPER     JKOP   

              2       7        3.14       700     1000      520     2100     7360     7350     5600   
                                         GEOM     BASIS   MCVARS     RHF    F12ABS    EF12     GINFO   

 PROGRAMS   *        TOTAL      OPTG   CCSD(T)        HF       INT
 CPU TIMES  *       241.43    226.08     12.95      0.96      1.32
 REAL TIME  *       277.07 SEC
 DISK USED  *       284.65 MB      
 **********************************************************************************************************************************
 R1               =         1.08763275 ANGSTROM
 A1               =       109.46655869 DEGREE

 Dump information in style XYZ to output                                                                          

    5
 CCSD(T)-F12C/cc-pVTZ-F12//CCSD(T)-F12C/cc-pVTZ-F12 Energy:    -40.454707012158
 C         -0.0000000000        0.0000000000       -0.0000157266
 H          1.0254594884        0.0000000000       -0.3624765407
 H         -0.0000000000        0.0000000000        1.0876170259
 H         -0.5127297442        0.8880739675       -0.3624765407
 H         -0.5127297442       -0.8880739675       -0.3624765407

 **********************************************************************************************************************************

 CCSD(T)-F12C/cc-pVTZ-F12//CCSD(T)-F12C/cc-pVTZ-F12 energy=    -40.454707012158

   OPTG(CCSD(T))    CCSD(T)-F12C        HF-SCF  
    -40.45470701    -40.45469742    -40.21575715
 **********************************************************************************************************************************
 Molpro calculation terminated
 Variable memory released
