# Supplementary material for: Isolation of a Halogen-Bonded Complex Formed between Methane and Chlorine Monofluoride and Characterisation by Rotational Spectroscopy and Ab Initio Calculations
Source: Molecules. 2019 Nov 22;24(23):4257. doi: 10.3390/molecules24234257 (PMC6930488; doi:10.3390/molecules24234257)
Supplement: Supplementary file 1 [file molecules-24-04257-s001.zip › Supplementary Material/CCSD(T)(F12C)-pVTZ-F12Geometry optimisations/CH4-ClF 180.00 deg optimisation.out]

_____________________________________________________________________________________________________
H4C...ClF geometry optimisation at CCSD(T)(F12c)/cc-pVTZ level with angle H1-C...Cl fixed at 180.00 deg.
________________________________________________________________________________________________________
 
Primary working directories    : /tmp/chzacl
 Secondary working directories  : /tmp/chzacl
 Wavefunction directory         : /users/chzacl/wfu/
 Main file repository           : /tmp/chzacl/

 SHA1      : c1032dac8057787f3179a5b1641ccaa2c202aac7
 NAME      : 2015.1.14
 ARCHNAME  : linux/x86_64
 FC        : /opt/intel/composer_xe_2015.1.133/bin/intel64/ifort
 BLASLIB   : -Wl,-_start-group /opt/intel/mkl/lib/intel64/libmkl_intel_ilp64.a /opt/intel/mkl/lib/intel64/libmkl_intel_thread.a /opt/intel/mkl/lib/intel64/libmkl_core.a -Wl,-_end-group
 id        : bristolac

 Nodes      nprocs
 g-1-5.local    1

 Using customized tuning parameters: mindgm=1; mindgv=20; mindgc=4; mindgr=1; noblas=0; minvec=7
 default implementation of scratch files=df  

 ***,CH4..ClF CCSD(T)/pVTZ
 MEMORY,60,M
 r1=1.088719, r2=1.087383 ,r3=3.19334440,r4=4.82412331, A1=109.678194, A2=109.4112747;
 geometry={ANGSTROM;
           C1;
           H2,1,r1;
           H3,1,r1,2,A1;
           H4,1,r1,3,A1,2,-120.0;
           H5,1,r2,3,A2,2,120.0;
           Cl,1,r3,5,180.0001,3,60.0;
           F7,1,r4,6,0.0,3,-60.0}
 basis=cc-pvtz-f12
 hf
 ccsd(t)-f12c
 optg
 show r1,r2,r3,r4,A1,A2,A3;
 PUT,XYZ

 Variables initialized (889), CPU time= 0.00 sec
 Commands  initialized (702), CPU time= 0.01 sec, 572 directives.
 Default parameters read. Elapsed time= 0.08 sec

 Checking input...
 Passed
1


                                         ***  PROGRAM SYSTEM MOLPRO  ***
                                       Copyright, TTI GmbH Stuttgart, 2015
                                    Version 2015.1 linked Dec  2 2016 20:52:07


 **********************************************************************************************************************************
 LABEL *   CH4..ClF CCSD(T)/pVTZ                                                         
  64 bit serial version                                                                  DATE: 05-Jul-19          TIME: 07:59:52  
 **********************************************************************************************************************************

 SHA1:             c1032dac8057787f3179a5b1641ccaa2c202aac7
 **********************************************************************************************************************************
 SETTING R1             =         1.08871900                                  
 SETTING R2             =         1.08738300                                  
 SETTING R3             =         3.19334440                                  
 SETTING R4             =         4.82412331                                  
 SETTING A1             =       109.67819400                                  
 SETTING A2             =       109.41127470                                  

 Variable memory set to   60000000 words,  buffer space   230000 words

 SETTING BASIS          =    CC-PVTZ-F12


 Recomputing integrals since basis changed


 Using spherical harmonics

 Library entry C      S cc-pVTZ-F12          selected for orbital group  1
 Library entry C      P cc-pVTZ-F12          selected for orbital group  1
 Library entry C      D cc-pVTZ-F12          selected for orbital group  1
 Library entry C      F cc-pVTZ-F12          selected for orbital group  1
 Library entry H      S cc-pVTZ-F12          selected for orbital group  2
 Library entry H      P cc-pVTZ-F12          selected for orbital group  2
 Library entry H      D cc-pVTZ-F12          selected for orbital group  2
 Library entry CL     S cc-pVTZ-F12          selected for orbital group  3
 Library entry CL     P cc-pVTZ-F12          selected for orbital group  3
 Library entry CL     D cc-pVTZ-F12          selected for orbital group  3
 Library entry CL     F cc-pVTZ-F12          selected for orbital group  3
 Library entry F      S cc-pVTZ-F12          selected for orbital group  4
 Library entry F      P cc-pVTZ-F12          selected for orbital group  4
 Library entry F      D cc-pVTZ-F12          selected for orbital group  4
 Library entry F      F cc-pVTZ-F12          selected for orbital group  4


 PROGRAM * SEWARD (Integral evaluation for generally contracted gaussian basis sets)     Author: Roland Lindh, 1990

 Geometry written to block  1 of record 700

 Orientation using atomic masses  
 Molecule type: Asymmetric top
 Rotational constants:       2.3895590      2.3894361    158.4942559 GHz  (calculated with average atomic masses)

 Point group  C1  


 ATOMIC COORDINATES

 NR  ATOM    CHARGE       X              Y              Z

   1  C1      6.00    0.000518845    0.000000000   -5.491700939
   2  H2      1.00   -0.974858524    1.677688744   -4.808462353
   3  H3      1.00    1.940906659    0.000001498   -4.807807216
   4  H4      1.00   -0.974857721   -1.677687144   -4.808457281
   5  H5      1.00    0.000656466   -0.000003105   -7.546556997
   6  CL     17.00    0.000109424    0.000000000    0.542845384
   7  F7      9.00   -0.000099660   -0.000000000    3.624570887

 Bond lengths in Bohr (Angstrom)

 1-2  2.057380737  1-3  2.057380737  1-4  2.057380737  1-5  2.054856063  6-7  3.081725510
     ( 1.088719000)     ( 1.088719000)     ( 1.088719000)     ( 1.087383000)     ( 1.630778910)

 Bond angles

  2-1-3  109.67819400   2-1-4  109.26345661   2-1-5  109.39777177   3-1-4  109.67819400

  3-1-5  109.41127470   4-1-5  109.39777177

 NUCLEAR CHARGE:                   36
 NUMBER OF PRIMITIVE AOS:         328
 NUMBER OF SYMMETRY AOS:          296
 NUMBER OF CONTRACTIONS:          240   ( 240A   )
 NUMBER OF CORE ORBITALS:           7   (   7A   )
 NUMBER OF VALENCE ORBITALS:       16   (  16A   )


 NUCLEAR REPULSION ENERGY  100.91619935


 Eigenvalues of metric

         1 0.719E-04 0.208E-03 0.233E-03 0.292E-03 0.341E-03 0.342E-03 0.378E-03 0.378E-03


 Contracted 2-electron integrals neglected if value below      1.0D-11
 AO integral compression algorithm  1   Integral accuracy      1.0D-11

     894.173 MB (compressed) written to integral file ( 22.8%)


 NUMBER OF SORTED TWO-ELECTRON INTEGRALS:  418197660.     BUFFER LENGTH:  32768
 NUMBER OF SEGMENTS:  27  SEGMENT LENGTH:   15999762      RECORD LENGTH: 524288

 Memory used in sort:      16.56 MW

 SORT1 READ   490344430. AND WROTE   210412770. INTEGRALS IN    615 RECORDS. CPU TIME:     4.10 SEC, REAL TIME:    12.70 SEC
 SORT2 READ   210412770. AND WROTE   418197660. INTEGRALS IN   3411 RECORDS. CPU TIME:     3.45 SEC, REAL TIME:    10.39 SEC

 FILE SIZES:   FILE 1:   915.5 MBYTE,  FILE 4:  2579.5 MBYTE,   TOTAL:   3495.0 MBYTE

 OPERATOR DM      FOR CENTER  0  COORDINATES:    0.000000    0.000000    0.000000


 **********************************************************************************************************************************
 DATASETS  * FILE   NREC   LENGTH (MB)   RECORD NAMES
              1      19      737.76       500      610      700      900      950      970     1000      129      960     1100   
                                          VAR    BASINP    GEOM    SYMINP    ZMAT    AOBASIS   BASIS     P2S    ABASIS      S 
                                         1400     1410     1200     1210     1080     1600     1650     1300     1700   
                                           T        V       H0       H01     AOSYM     SMH    MOLCAS    ERIS     OPER   

 PROGRAMS   *        TOTAL       INT
 CPU TIMES  *        22.15     22.06
 REAL TIME  *        42.55 SEC
 DISK USED  *         3.50 GB      
 **********************************************************************************************************************************


 PROGRAM * RHF-SCF (CLOSED SHELL)       Authors: W. Meyer, H.-J. Werner


 NUMBER OF ELECTRONS:      18+   18-    SPACE SYMMETRY=1    SPIN SYMMETRY: Singlet 
 CONVERGENCE THRESHOLDS:    1.00E-06 (Density)    1.00E-07 (Energy)
 MAX. NUMBER OF ITERATIONS:       60
 INTERPOLATION TYPE:            DIIS
 INTERPOLATION STEPS:              2 (START)      1 (STEP)
 LEVEL SHIFTS:                  0.00 (CLOSED)  0.00 (OPEN) 


 Orbital guess generated from atomic densities. Full valence occupancy:   23

 Molecular orbital dump at record        2100.2

 Initial occupancy:  18

 ITERATION    DDIFF          GRAD             ENERGY        2-EL.EN.            DIPOLE MOMENTS         DIIS   ORB.
    1      0.000D+00      0.000D+00      -599.08644060    654.571924   -0.00149   -0.00000   -0.65364    0    start
    2      0.000D+00      0.344D-02      -599.12563540    656.368702   -0.00035    0.00000   -0.52147    1    diag
    3      0.424D-02      0.134D-02      -599.13055101    656.173729   -0.00058    0.00000   -0.57160    2    diag
    4      0.132D-02      0.363D-03      -599.13113742    656.026768   -0.00053    0.00000   -0.53565    3    diag
    5      0.385D-03      0.153D-03      -599.13122667    656.093271   -0.00050    0.00000   -0.55105    4    diag
    6      0.121D-03      0.312D-04      -599.13123185    656.090327   -0.00050    0.00000   -0.54950    5    diag
    7      0.317D-04      0.584D-05      -599.13123221    656.086012   -0.00050    0.00000   -0.55036    6    diag
    8      0.107D-04      0.225D-05      -599.13123224    656.086991   -0.00050    0.00000   -0.55065    7    diag
    9      0.367D-05      0.867D-06      -599.13123225    656.086558   -0.00050    0.00000   -0.55085    8    diag
   10      0.161D-05      0.200D-06      -599.13123225    656.086574   -0.00050    0.00000   -0.55091    9    orth
   11      0.480D-06      0.291D-07      -599.13123225    656.086578   -0.00050    0.00000   -0.55091    0    orth

 Final occupancy:  18

 !RHF STATE 1.1 Energy               -599.131232252873
 Nuclear energy                       100.91619935
 One-electron energy                -1028.09072083
 Two-electron energy                  328.04328923
 Virial quotient                       -1.00022398
 !RHF STATE 1.1 Dipole moment          -0.00049531     0.00000001    -0.55091322
 Dipole moment /Debye                  -0.00125886     0.00000001    -1.40019002

 Orbital energies:

         1.1          2.1          3.1          4.1          5.1          6.1          7.1          8.1          9.1         10.1
   -104.933582   -26.351453   -11.218596   -10.651648    -8.118931    -8.115476    -8.115476    -1.635445    -1.102800    -0.957837

        11.1         12.1         13.1         14.1         15.1         16.1         17.1         18.1         19.1         20.1
     -0.722039    -0.722038    -0.698217    -0.560711    -0.559640    -0.558775    -0.489711    -0.489696     0.048340     0.058303

 HOMO     18.1    -0.489696 =     -13.3253eV
 LUMO     19.1     0.048340 =       1.3154eV
 LUMO-HOMO         0.538036 =      14.6407eV


 **********************************************************************************************************************************
 DATASETS  * FILE   NREC   LENGTH (MB)   RECORD NAMES
              1      19      737.76       500      610      700      900      950      970     1000      129      960     1100   
                                          VAR    BASINP    GEOM    SYMINP    ZMAT    AOBASIS   BASIS     P2S    ABASIS      S 
                                         1400     1410     1200     1210     1080     1600     1650     1300     1700   
                                           T        V       H0       H01     AOSYM     SMH    MOLCAS    ERIS     OPER   

              2       4        4.00       700     1000      520     2100   
                                         GEOM     BASIS   MCVARS     RHF  

 PROGRAMS   *        TOTAL        HF       INT
 CPU TIMES  *        63.08     40.93     22.06
 REAL TIME  *        84.72 SEC
 DISK USED  *         3.50 GB      
 **********************************************************************************************************************************


 PROGRAM * CCSD (Closed-shell coupled cluster)     Authors: C. Hampel, H.-J. Werner, 1991, M. Deegan, P.J. Knowles, 1992

                                  CCSD-F12 implementation by  H.-J. Werner, 2007

                   Density fitting integral evaluation by F.R. Manby, 2003,2007, G. Knizia, 2010

 Basis set AUG-CC-PVTZ/JKFIT generated.  Number of basis functions:   538 
 Basis set CC-PVTZ-F12/OPTRI generated.  Number of basis functions:   389 
 Basis set AUG-CC-PVTZ/MP2FIT generated. Number of basis functions:   543 

 Convergence thresholds:  THRVAR = 1.00D-12  THRDEN = 1.00D-08

 CCSD(T)     terms to be evaluated (factor= 1.000)


 Number of core orbitals:           7 (   7 )
 Number of closed-shell orbitals:  11 (  11 )
 Number of external orbitals:     222 ( 222 )

 Molecular orbitals read from record     2100.2  Type=RHF/CANONICAL (state 1.1)

 MP2-F12 correlation treatment (H.-J. Werner, 2006)
 ==================================================

 Using MP2-F12 with ansatz 3C(FIX)

 Using projected zeroth-order Hamiltonian (+Z)

 FOCKRIB=T FOCKRIC=T FOCKRIP=T CABSP=T CABSA=T CABSK=T CABSF=T GBC=F EBC=F DMAT=T NOFIK=T NOPAO=1 SOLVE=-1  USEPAO=0
 EXCH_A= T EXCH_B= F EXCH_C= F EXCH_P= F
 
 Geminal basis:    OPTFULL  GEM_TYPE=SLATER  BETA=1.0  NGEM=6

 Optimizing Gaussian exponents for each gem_beta

 Geminal optimization for beta= 1.0000
 Weight function:   m=0, omega= 1.4646

 Augmented Hessian optimization of geminal fit. Trust ratio= 0.40000
 Convergence reached after   2 iterations. Final gradient= 8.12D-16, Step= 4.39D-06, Delta= 1.28D-09
 
 Alpha:                 0.19532     0.81920     2.85917     9.50073    35.69989   197.79328
 Coeff:                 0.27070     0.30552     0.18297     0.10986     0.06810     0.04224
 

 All pairs explicitly correlated. Number of r12-pairs:           66

 Excluding core orbitals from MO domains
 
 AO(A)-basis ORBITAL           loaded. Number of functions:     240
 RI(R)-basis CC-PVTZ-F12/OPTRI loaded. Number of functions:     389
 DF-basis AUG-CC-PVTZ/JKFIT    loaded. Number of functions:     538

 Screening thresholds:   THRAO=  1.00D-10  THRMO=  1.00D-10  THRPROD=  1.00D-10
                         THRSW=  1.00D-07  THROV=  1.00D-12  THRAOF12=   1.00D-08

 CPU time for Fock operators                      4.17 sec
 
 Construction of ABS:
 Smallest eigenvalue of S          4.72E-04  (threshold= 1.00E-08)
 Ratio eigmin/eigmax               6.15E-05  (threshold= 1.00E-09)
 Smallest eigenvalue of S kept     4.72E-04  (threshold= 4.72E-04, 0 functions deleted, 389 kept)
 
 Construction of CABS:
 Smallest eigenvalue of S          8.81E-07  (threshold= 1.00E-08)
 Ratio eigmin/eigmax               8.81E-07  (threshold= 1.00E-09)
 Smallest eigenvalue of S kept     8.81E-07  (threshold= 8.81E-07, 0 functions deleted, 389 kept)
 
 CPU time for CABS singles                        0.16 sec

 CABS-singles contribution of  -0.00192414 patched into reference energy.
 New reference energy        -599.13315639
 
 AO(A)-basis ORBITAL           loaded. Number of functions:     240
 RI(R)-basis CC-PVTZ-F12/OPTRI loaded. Number of functions:     389
 DF-basis AUG-CC-PVTZ/MP2FIT   loaded. Number of functions:     543

 Screening thresholds:   THRAO=  1.00D-10  THRMO=  1.00D-10  THRPROD=  1.00D-10
                         THRSW=  1.00D-07  THROV=  1.00D-12  THRAOF12=   1.00D-08

 Including ix projectors in Wij.


 Memory required in f12_kf_ix1:                  16.78 MW

 CPU time for fitting coeffients                  0.81 sec
 CPU time for integrals and contraction (tot)    29.51 sec
 CPU time for transformation and storage          0.01 sec
 CPU time for 3-ext contributions (total)        30.33 sec

 Memory required in f12_kf_ix1:                  16.78 MW

 CPU time for fitting coeffients                  0.80 sec
 CPU time for integrals and contraction (tot)    28.18 sec
 CPU time for transformation and storage          0.02 sec
 CPU time for 3-ext contributions (total)        29.00 sec
 CPU time for 2-ext Coulomb integrals J_Xp        1.61 sec, Elapsed time=      1.83 sec
 CPU time for 2-ext Coulomb integrals J_Xp(AO)    0.98 sec, Elapsed time=      1.04 sec
 
 CPU time for Coulomb (total)                     3.43 sec
 CPU time for Gij terms                           5.00 sec
 CPU time for 3-index integral evaluation         7.61 sec
 CPU time for first  half transformation          1.03 sec ( 9006.5 MFLOP/sec)
 CPU time for second half transformation          0.06 sec ( 6020.8 MFLOP/sec)
 CPU time for sorting                             0.02 sec
 CPU time for fitting                             0.21 sec (21097.1 MFLOP/sec)
 CPU time for tilde quantities                    0.24 sec (24460.2 MFLOP/sec)
 CPU time for assembly                            3.30 sec (24061.3 MFLOP/sec)
 CPU time for tranop_f12                          3.37 sec (23209.4 MFLOP/sec)
 CPU time for f12 integrals (total)              87.69 sec, Elapsed time:     95.67 sec
 CPU time for f12 matrices (total)                1.24 sec, Elapsed time:      1.32 sec

 Diagonal F12 approximation with fixed coefficients:  TSING= 0.500,  TTRIP= 0.250 (scaled by -1/beta)

 DF-MP2-F12 energy corrections:
 ==============================
 Approx.                                    Singlet             Triplet             Total
 DF-MP2-F12/3*C(DX,FIX)                -0.068327780197     -0.007320055934     -0.075647836130
 DF-MP2-F12/3*C(FIX)                   -0.065759550407     -0.007063059250     -0.072822609657
 DF-MP2-F12/3C(FIX)                    -0.065327284958     -0.007267127482     -0.072594412440

 DF-MP2-F12 correlation energies:
 ================================
 Approx.                                    Singlet             Triplet             Ecorr            Total Energy
 DF-MP2                                -0.442007461041     -0.233591234449     -0.675598695490   -599.808755087635
 DF-MP2-F12/3*C(DX,FIX)                -0.510335241238     -0.240911290382     -0.751246531620   -599.884402923765
 DF-MP2-F12/3*C(FIX)                   -0.507767011448     -0.240654293698     -0.748421305147   -599.881577697292
 DF-MP2-F12/3C(FIX)                    -0.507334746000     -0.240858361931     -0.748193107930   -599.881349500075

 SCS-DF-MP2 energies (F_SING= 1.20000  F_TRIP= 0.62222  F_PARALLEL= 0.33333):
 ============================================================================
 SCS-DF-MP2                            -0.675754610240   -599.808911002385
 SCS-DF-MP2-F12/3*C(DX,FIX)            -0.762302647946   -599.895459040091
 SCS-DF-MP2-F12/3*C(FIX)               -0.759060863150   -599.892217255295
 SCS-DF-MP2-F12/3C(FIX)                -0.758669120401   -599.891825512546
 Symmetry transformation completed.

 Number of N-1 electron functions:              11
 Number of N-2 electron functions:              66
 Number of singly external CSFs:              2442
 Number of doubly external CSFs:           2982903
 Total number of CSFs:                     2985346

 Length of J-op  integral file:             587.19 MB
 Length of K-op  integral file:             626.81 MB
 Length of 3-ext integral record:             0.00 MB

 For full I/O caching in triples, increase memory by 95.63 Mwords to 155.91 Mwords.

 Multipassing necessary in transformation. To avoid, increase memory by 30.62 Mwords.

 Integral transformation finished. Total CPU:  25.22 sec, npass=  2  Memory used:  52.28 MW

 Reference energy:                   -599.13315639

 Adding F12 terms to K(Cij), methodcc=6,  factor= 1.0

 ITER.      SQ.NORM     CORR.ENERGY   TOTAL ENERGY   ENERGY CHANGE        DEN1      VAR(S)    VAR(P)  DIIS     TIME  TIME/IT
   1      1.19403384    -0.69966866  -599.83282506    -0.02401848    -0.00420199  0.32D-02  0.33D-02  1  1   148.51    26.06
   2      1.20764580    -0.69917791  -599.83233430     0.00049075    -0.01549206  0.69D-04  0.51D-03  2  2   174.82    26.48
   3      1.21230123    -0.69947448  -599.83263087    -0.00029657    -0.00249734  0.61D-04  0.41D-04  3  3   201.18    26.55
   4      1.21458930    -0.69941913  -599.83257552     0.00005535    -0.00143188  0.15D-05  0.46D-05  4  4   228.13    26.75
   5      1.21506922    -0.69943096  -599.83258735    -0.00001183    -0.00014467  0.36D-06  0.55D-06  5  5   254.64    26.78
   6      1.21519806    -0.69942160  -599.83257800     0.00000935     0.00000386  0.22D-07  0.70D-07  6  6   281.25    26.81
   7      1.21522568    -0.69941957  -599.83257596     0.00000204    -0.00000610  0.37D-08  0.94D-08  6  1   307.98    26.85
   8      1.21522745    -0.69941986  -599.83257626    -0.00000030     0.00000148  0.42D-09  0.16D-08  6  3   334.37    26.83
   9      1.21523027    -0.69941976  -599.83257615     0.00000011    -0.00000136  0.54D-10  0.21D-09  6  2   360.76    26.82
  10      1.21523050    -0.69941988  -599.83257627    -0.00000013    -0.00000003  0.14D-10  0.17D-10  6  4   387.12    26.81
  11      1.21523021    -0.69941993  -599.83257632    -0.00000005     0.00000022  0.14D-11  0.29D-11  6  5   413.56    26.81
  12      1.21523011    -0.69941993  -599.83257633    -0.00000000     0.00000005  0.53D-12  0.23D-12  6  6   440.36    26.84
  13      1.21523003    -0.69941995  -599.83257634    -0.00000001     0.00000004  0.53D-13  0.36D-13  6  1   466.94    26.84
  14      1.21523000    -0.69941995  -599.83257634    -0.00000000     0.00000001  0.94D-14  0.65D-14  6  3   493.28    26.83
  15      1.21522999    -0.69941995  -599.83257634    -0.00000000     0.00000000  0.12D-14  0.95D-15  6  2   519.84    26.84

 Norm of t1 vector:      0.07091136      S-energy:     0.00000000      T1 diagnostic:  0.01069029
                                                                       D1 diagnostic:  0.02975376

 Adding energy correction from Wij-K(Fij), methodcc=6  factor= 1.0
 
  CCSD correlation energy              -0.699419947029
  MP2-F12 correction (uncoupled)       -0.067837200254
  (C+U)*T doubles correction           -0.005560557527
  U*T singles correction                0.000005234537
  f12b correction                       0.012326989801
  Total F12 correction                 -0.061070767981


 Total CPU time for triples:    504.79 sec


 RESULTS
 =======

  Reference energy                   -599.131232252869
  F12 singles correction               -0.001924139277

 F12 singles corrections added to reference energy

  New reference energy               -599.133156392145

  F12c singlet correction              -0.054615842242
  F12c triplet correction              -0.006454925739
  F12c total correction                -0.061070767981
 
  CCSD-F12c singlet pair energy        -0.539242759802
  CCSD-F12c triplet pair energy        -0.221247959365
  CCSD-F12c correlation energy         -0.760485480472

  Triples (T) contribution             -0.025569941480
  Total correlation energy             -0.786055421952

  CCSD-F12c total energy             -599.893641872618
  CCSD[T]-F12c energy                -599.920244017321
  CCSD-T-F12c energy                 -599.918811059572
 !CCSD(T)-F12c total energy          -599.919211814098

 Timing summary (sec):

 STEP                 CPU(USER)    SYS     CPU(TOT)    WALL
 Transformation         28.98      1.62     30.60     31.90
 CCSD iterations       397.17      5.02    402.19    402.85
 Triples               504.79      3.48    508.27    510.64
 MP2-F12                93.70      2.58     96.28    102.35
 F12b energy            19.39      0.11     19.50     19.51

 Program statistics:

 Available memory in ccsd:                59999086
 Min. memory needed in ccsd:               7971628
 Max. memory used in ccsd:                10593214
 Max. memory used in cckext:               8103205 (16 integral passes)


 **********************************************************************************************************************************
 DATASETS  * FILE   NREC   LENGTH (MB)   RECORD NAMES
              1      20     1267.94       500      610      700      900      950      970     1000      129      960     1100   
                                          VAR    BASINP    GEOM    SYMINP    ZMAT    AOBASIS   BASIS     P2S    ABASIS      S 
                                         1400     1410     1200     1210     1080     1600     1650     1300     1700     1380   
                                           T        V       H0       H01     AOSYM     SMH    MOLCAS    ERIS     OPER     JKOP   

              2       6        5.16       700     1000      520     2100     7360     7350   
                                         GEOM     BASIS   MCVARS     RHF    F12ABS    EF12   

 PROGRAMS   *        TOTAL   CCSD(T)        HF       INT
 CPU TIMES  *      1107.16   1044.08     40.93     22.06
 REAL TIME  *      1152.40 SEC
 DISK USED  *         3.50 GB      
 **********************************************************************************************************************************


 PROGRAM * OPT (Geometry optimization)     Authors: F. Eckert and H.-J. Werner


 BFGS update of hessian

 *** Long output written to logfile /users/chzacl/MOLPRO/CH4...ClF/test180.log ***


 Geometry optimization using default procedure for command CCSD(T)-F12C

 Geometry written to block  1 of record 700

 Making model hessian for Z-matrix coordinates

 Entering Rational Function Geometry Optimization

 ITER.   ENERGY(OLD)    ENERGY(NEW)      DE          GRADMAX     GRADNORM    GRADRMS     STEPMAX     STEPLEN     STEPRMS   CPU-time
   1  -599.91921181  -599.91921250    -0.00000068  0.00076834  0.00108180  0.00044164  0.00185261  0.00209269  0.00034878  14302.95
   2  -599.91921250  -599.91921299    -0.00000050  0.00049456  0.00068354  0.00027906  0.00382832  0.00439657  0.00073276  28599.39
   3  -599.91921299  -599.91921300    -0.00000001  0.00005120  0.00005922  0.00002418  0.00061964  0.00084273  0.00014045  42904.25

 END OF GEOMETRY OPTIMIZATION.

 Optimized variables
 R1=                  1.08867105 ANGSTROM
 A1=                109.67796029 DEGREE
 R2=                  1.08710528 ANGSTROM
 A2=                109.41593183 DEGREE
 R3=                  3.19143151 ANGSTROM
 R4=                  4.82078919 ANGSTROM

 **********************************************************************************************************************************

 Current geometry (xyz format, in Angstrom)

    7
 CCSD(T)-F12C/CC-PVTZ-F12  ENERGY=-599.91921300
 C          0.0002803819        0.0000000002       -2.9042257406
 H         -0.5158706382        0.8877568551       -2.5427280831
 H          1.0270141588        0.0000007792       -2.5422555532
 H         -0.5158702373       -0.8877559950       -2.5427253994
 H          0.0003549841       -0.0000016429       -3.9913310222
 Cl         0.0000585858        0.0000000001        0.2872057643
 F         -0.0000546502       -0.0000000000        1.9165634420

 **********************************************************************************************************************************

 Geometry written to block  1 of record 700


 **********************************************************************************************************************************
 DATASETS  * FILE   NREC   LENGTH (MB)   RECORD NAMES
              1      20     1415.40       500      610      700      900      950      970     1000      129      960     1100   
                                          VAR    BASINP    GEOM    SYMINP    ZMAT    AOBASIS   BASIS     P2S    ABASIS      S 
                                         1400     1410     1200     1210     1080     1600     1650     1300     1700     1380   
                                           T        V       H0       H01     AOSYM     SMH    MOLCAS    ERIS     OPER     JKOP   

              2       7        5.16       700     1000      520     2100     7360     7350     5600   
                                         GEOM     BASIS   MCVARS     RHF    F12ABS    EF12     GINFO   

 PROGRAMS   *        TOTAL      OPTG   CCSD(T)        HF       INT
 CPU TIMES  *     44011.41  42904.25   1044.08     40.93     22.06
 REAL TIME  *     45944.96 SEC
 DISK USED  *         3.98 GB      
 **********************************************************************************************************************************
 R1               =         1.08867105 ANGSTROM
 R2               =         1.08710528 ANGSTROM
 R3               =         3.19143151 ANGSTROM
 R4               =         4.82078919 ANGSTROM
 A1               =       109.67796029 DEGREE
 A2               =       109.41593183 DEGREE
 A3               =         0.00000000  

 Dump information in style XYZ to output                                                                          

    7
 CCSD(T)-F12C/cc-pVTZ-F12//CCSD(T)-F12C/cc-pVTZ-F12 Energy:   -599.919213000498
 C          0.0002803819        0.0000000002       -2.9042257406
 H         -0.5158706382        0.8877568551       -2.5427280831
 H          1.0270141588        0.0000007792       -2.5422555532
 H         -0.5158702373       -0.8877559950       -2.5427253994
 H          0.0003549841       -0.0000016429       -3.9913310222
 Cl         0.0000585858        0.0000000001        0.2872057643
 F         -0.0000546502       -0.0000000000        1.9165634420

 **********************************************************************************************************************************

 CCSD(T)-F12C/cc-pVTZ-F12//CCSD(T)-F12C/cc-pVTZ-F12 energy=   -599.919213000498

   OPTG(CCSD(T))    CCSD(T)-F12C        HF-SCF  
   -599.91921300   -599.91921181   -599.13123225
 **********************************************************************************************************************************
 Molpro calculation terminated
 Variable memory released
