# Supplementary material for: Isolation of a Halogen-Bonded Complex Formed between Methane and Chlorine Monofluoride and Characterisation by Rotational Spectroscopy and Ab Initio Calculations
Source: Molecules. 2019 Nov 22;24(23):4257. doi: 10.3390/molecules24234257 (PMC6930488; doi:10.3390/molecules24234257)
Supplement: Supplementary file 1 [file molecules-24-04257-s001.zip › Supplementary Material/CCSD(T)(F12C)-pVTZ-F12Geometry optimisations/CH4-ClF full optimisation.out]

_____________________________________________________________________________________________________
H4C...ClF full geometry optimisation at CCSD(T)(F12c)/cc-pVTZ level with angle H1-C...Cl released
________________________________________________________________________________________________________
 

Primary working directories    : /tmp/chzacl
 Secondary working directories  : /tmp/chzacl
 Wavefunction directory         : /users/chzacl/wfu/
 Main file repository           : /tmp/chzacl/

 SHA1      : c1032dac8057787f3179a5b1641ccaa2c202aac7
 NAME      : 2015.1.14
 ARCHNAME  : linux/x86_64
 FC        : /opt/intel/composer_xe_2015.1.133/bin/intel64/ifort
 BLASLIB   : -Wl,-_start-group /opt/intel/mkl/lib/intel64/libmkl_intel_ilp64.a /opt/intel/mkl/lib/intel64/libmkl_intel_thread.a /opt/intel/mkl/lib/intel64/libmkl_core.a -Wl,-_end-group
 id        : bristolac

 Nodes      nprocs
 g-2-2.local    1

 Using customized tuning parameters: mindgm=1; mindgv=20; mindgc=4; mindgr=1; noblas=0; minvec=7
 default implementation of scratch files=df  

 ***,CH4..ClF CCSD(T)/pVTZ
 MEMORY,60,M
 r1=1.087478, r2=1.087976 ,r3=3.20453719,r4=4.836710, A1=109.6692, A2=109.4206635, A3=180.41283;
 geometry={ANGSTROM;
           C1;
           H2,1,r1;
           H3,1,r1,2,A1;
           H4,1,r1,3,A1,2,-120.0;
           H5,1,r2,3,A2,2,120.0;
           Cl,1,r3,5,A3,3,60.0;
           F7,1,r4,6,0.0,3,-60.0}
 basis=cc-pvtz-f12
 hf
 ccsd(t)-f12
 optg
 show r1,r2,r3,r4,A1,A2,A3;
 PUT,XYZ

 Variables initialized (889), CPU time= 0.01 sec
 Commands  initialized (702), CPU time= 0.01 sec, 572 directives.
 Default parameters read. Elapsed time= 0.71 sec

 Checking input...
 Passed
1


                                         ***  PROGRAM SYSTEM MOLPRO  ***
                                       Copyright, TTI GmbH Stuttgart, 2015
                                    Version 2015.1 linked Dec  2 2016 20:52:07


 **********************************************************************************************************************************
 LABEL *   CH4..ClF CCSD(T)/pVTZ                                                         
  64 bit serial version                                                                  DATE: 25-Jun-19          TIME: 08:15:47  
 **********************************************************************************************************************************

 SHA1:             c1032dac8057787f3179a5b1641ccaa2c202aac7
 **********************************************************************************************************************************
 SETTING R1             =         1.08747800                                  
 SETTING R2             =         1.08797600                                  
 SETTING R3             =         3.20453719                                  
 SETTING R4             =         4.83671000                                  
 SETTING A1             =       109.66920000                                  
 SETTING A2             =       109.42066350                                  
 SETTING A3             =       180.41283000                                  

 Variable memory set to   60000000 words,  buffer space   230000 words

 SETTING BASIS          =    CC-PVTZ-F12


 Recomputing integrals since basis changed


 Using spherical harmonics

 Library entry C      S cc-pVTZ-F12          selected for orbital group  1
 Library entry C      P cc-pVTZ-F12          selected for orbital group  1
 Library entry C      D cc-pVTZ-F12          selected for orbital group  1
 Library entry C      F cc-pVTZ-F12          selected for orbital group  1
 Library entry H      S cc-pVTZ-F12          selected for orbital group  2
 Library entry H      P cc-pVTZ-F12          selected for orbital group  2
 Library entry H      D cc-pVTZ-F12          selected for orbital group  2
 Library entry CL     S cc-pVTZ-F12          selected for orbital group  3
 Library entry CL     P cc-pVTZ-F12          selected for orbital group  3
 Library entry CL     D cc-pVTZ-F12          selected for orbital group  3
 Library entry CL     F cc-pVTZ-F12          selected for orbital group  3
 Library entry F      S cc-pVTZ-F12          selected for orbital group  4
 Library entry F      P cc-pVTZ-F12          selected for orbital group  4
 Library entry F      D cc-pVTZ-F12          selected for orbital group  4
 Library entry F      F cc-pVTZ-F12          selected for orbital group  4


 PROGRAM * SEWARD (Integral evaluation for generally contracted gaussian basis sets)     Author: Roland Lindh, 1990

 Geometry written to block  1 of record 700

 Orientation using atomic masses  
 Molecule type: Asymmetric top
 Rotational constants:       2.3765938      2.3764778    158.8625702 GHz  (calculated with average atomic masses)

 Point group  C1  


 ATOMIC COORDINATES

 NR  ATOM    CHARGE       X              Y              Z

   1  C1      6.00    0.000514024    0.000003487   -5.508704026
   2  H2      1.00   -0.972677008    1.679224766   -4.833214298
   3  H3      1.00    1.941022781    0.006011660   -4.832271525
   4  H4      1.00   -0.969589570   -1.672447865   -4.812301304
   5  H5      1.00   -0.006742888   -0.012831277   -7.564627826
   6  CL     17.00    0.000106819    0.000000544    0.546993606
   7  F7      9.00   -0.000100583   -0.000000954    3.631353198

 Bond lengths in Bohr (Angstrom)

 1-2  2.055035586  1-3  2.055035586  1-4  2.055035586  1-5  2.055976670  6-7  3.084359599
     ( 1.087478000)     ( 1.087478000)     ( 1.087478000)     ( 1.087976000)     ( 1.632172810)

 Bond angles

  2-1-3  109.66920000   2-1-4  109.27251774   2-1-5  109.39755192   3-1-4  109.66920000

  3-1-5  109.42066350   4-1-5  109.39755192

 NUCLEAR CHARGE:                   36
 NUMBER OF PRIMITIVE AOS:         328
 NUMBER OF SYMMETRY AOS:          296
 NUMBER OF CONTRACTIONS:          240   ( 240A   )
 NUMBER OF CORE ORBITALS:           7   (   7A   )
 NUMBER OF VALENCE ORBITALS:       16   (  16A   )


 NUCLEAR REPULSION ENERGY  100.76211877


 Eigenvalues of metric

         1 0.717E-04 0.208E-03 0.234E-03 0.293E-03 0.341E-03 0.341E-03 0.378E-03 0.378E-03


 Contracted 2-electron integrals neglected if value below      1.0D-11
 AO integral compression algorithm  1   Integral accuracy      1.0D-11

     973.341 MB (compressed) written to integral file ( 24.8%)


 NUMBER OF SORTED TWO-ELECTRON INTEGRALS:  418197660.     BUFFER LENGTH:  32768
 NUMBER OF SEGMENTS:  27  SEGMENT LENGTH:   15999762      RECORD LENGTH: 524288

 Memory used in sort:      16.56 MW

 SORT1 READ   490294480. AND WROTE   234664482. INTEGRALS IN    684 RECORDS. CPU TIME:     7.26 SEC, REAL TIME:    60.87 SEC
 SORT2 READ   234664482. AND WROTE   418197660. INTEGRALS IN   3713 RECORDS. CPU TIME:     6.14 SEC, REAL TIME:    43.77 SEC

 FILE SIZES:   FILE 1:   994.6 MBYTE,  FILE 4:  2868.9 MBYTE,   TOTAL:   3863.6 MBYTE

 OPERATOR DM      FOR CENTER  0  COORDINATES:    0.000000    0.000000    0.000000


 **********************************************************************************************************************************
 DATASETS  * FILE   NREC   LENGTH (MB)   RECORD NAMES
              1      19      800.70       500      610      700      900      950      970     1000      129      960     1100   
                                          VAR    BASINP    GEOM    SYMINP    ZMAT    AOBASIS   BASIS     P2S    ABASIS      S 
                                         1400     1410     1200     1210     1080     1600     1650     1300     1700   
                                           T        V       H0       H01     AOSYM     SMH    MOLCAS    ERIS     OPER   

 PROGRAMS   *        TOTAL       INT
 CPU TIMES  *        38.83     38.70
 REAL TIME  *       138.66 SEC
 DISK USED  *         3.86 GB      
 **********************************************************************************************************************************


 PROGRAM * RHF-SCF (CLOSED SHELL)       Authors: W. Meyer, H.-J. Werner


 NUMBER OF ELECTRONS:      18+   18-    SPACE SYMMETRY=1    SPIN SYMMETRY: Singlet 
 CONVERGENCE THRESHOLDS:    1.00E-06 (Density)    1.00E-07 (Energy)
 MAX. NUMBER OF ITERATIONS:       60
 INTERPOLATION TYPE:            DIIS
 INTERPOLATION STEPS:              2 (START)      1 (STEP)
 LEVEL SHIFTS:                  0.00 (CLOSED)  0.00 (OPEN) 


 Orbital guess generated from atomic densities. Full valence occupancy:   23

 Molecular orbital dump at record        2100.2

 Initial occupancy:  18

 ITERATION    DDIFF          GRAD             ENERGY        2-EL.EN.            DIPOLE MOMENTS         DIIS   ORB.
    1      0.000D+00      0.000D+00      -599.08643864    654.264114   -0.00149   -0.00006   -0.65623    0    start
    2      0.000D+00      0.344D-02      -599.12562280    656.054880   -0.00031    0.00008   -0.52089    1    diag
    3      0.425D-02      0.134D-02      -599.13054912    655.863620   -0.00055    0.00004   -0.57207    2    diag
    4      0.132D-02      0.364D-03      -599.13113589    655.715778   -0.00051    0.00002   -0.53568    3    diag
    5      0.385D-03      0.153D-03      -599.13122568    655.782248   -0.00049    0.00002   -0.55107    4    diag
    6      0.122D-03      0.311D-04      -599.13123084    655.779378   -0.00049    0.00001   -0.54950    5    diag
    7      0.317D-04      0.581D-05      -599.13123120    655.775062   -0.00049    0.00001   -0.55034    6    diag
    8      0.107D-04      0.224D-05      -599.13123123    655.776037   -0.00049    0.00001   -0.55062    7    diag
    9      0.363D-05      0.862D-06      -599.13123124    655.775606   -0.00049    0.00001   -0.55082    8    diag
   10      0.160D-05      0.200D-06      -599.13123124    655.775622   -0.00049    0.00001   -0.55088    9    orth
   11      0.481D-06      0.293D-07      -599.13123124    655.775626   -0.00049    0.00001   -0.55088    0    orth

 Final occupancy:  18

 !RHF STATE 1.1 Energy               -599.131231242609
 Nuclear energy                       100.76211877
 One-electron energy                -1027.78116323
 Two-electron energy                  327.88781321
 Virial quotient                       -1.00022210
 !RHF STATE 1.1 Dipole moment          -0.00048505     0.00001131    -0.55088332
 Dipole moment /Debye                  -0.00123280     0.00002873    -1.40011402

 Orbital energies:

         1.1          2.1          3.1          4.1          5.1          6.1          7.1          8.1          9.1         10.1
   -104.933809   -26.351512   -11.218165   -10.651856    -8.119133    -8.115687    -8.115687    -1.634991    -1.102920    -0.958084

        11.1         12.1         13.1         14.1         15.1         16.1         17.1         18.1         19.1         20.1
     -0.721801    -0.721801    -0.697844    -0.560921    -0.559917    -0.558646    -0.490008    -0.489987     0.047969     0.058315

 HOMO     18.1    -0.489987 =     -13.3332eV
 LUMO     19.1     0.047969 =       1.3053eV
 LUMO-HOMO         0.537956 =      14.6385eV


 **********************************************************************************************************************************
 DATASETS  * FILE   NREC   LENGTH (MB)   RECORD NAMES
              1      19      800.70       500      610      700      900      950      970     1000      129      960     1100   
                                          VAR    BASINP    GEOM    SYMINP    ZMAT    AOBASIS   BASIS     P2S    ABASIS      S 
                                         1400     1410     1200     1210     1080     1600     1650     1300     1700   
                                           T        V       H0       H01     AOSYM     SMH    MOLCAS    ERIS     OPER   

              2       4        4.00       700     1000      520     2100   
                                         GEOM     BASIS   MCVARS     RHF  

 PROGRAMS   *        TOTAL        HF       INT
 CPU TIMES  *        97.14     58.31     38.70
 REAL TIME  *       201.30 SEC
 DISK USED  *         3.86 GB      
 **********************************************************************************************************************************


 PROGRAM * CCSD (Closed-shell coupled cluster)     Authors: C. Hampel, H.-J. Werner, 1991, M. Deegan, P.J. Knowles, 1992

                                  CCSD-F12 implementation by  H.-J. Werner, 2007

                   Density fitting integral evaluation by F.R. Manby, 2003,2007, G. Knizia, 2010

 Basis set AUG-CC-PVTZ/JKFIT generated.  Number of basis functions:   538 
 Basis set CC-PVTZ-F12/OPTRI generated.  Number of basis functions:   389 
 Basis set AUG-CC-PVTZ/MP2FIT generated. Number of basis functions:   543 

 Convergence thresholds:  THRVAR = 1.00D-12  THRDEN = 1.00D-08

 CCSD(T)     terms to be evaluated (factor= 1.000)


 Number of core orbitals:           7 (   7 )
 Number of closed-shell orbitals:  11 (  11 )
 Number of external orbitals:     222 ( 222 )

 Molecular orbitals read from record     2100.2  Type=RHF/CANONICAL (state 1.1)

 MP2-F12 correlation treatment (H.-J. Werner, 2006)
 ==================================================

 Using MP2-F12 with ansatz 3C(FIX)

 Using projected zeroth-order Hamiltonian (+Z)

 FOCKRIB=T FOCKRIC=T FOCKRIP=T CABSP=T CABSA=T CABSK=T CABSF=T GBC=F EBC=F DMAT=T NOFIK=T NOPAO=1 SOLVE=-1  USEPAO=0
 EXCH_A= T EXCH_B= F EXCH_C= F EXCH_P= F
 
 Geminal basis:    OPTFULL  GEM_TYPE=SLATER  BETA=1.0  NGEM=6

 Optimizing Gaussian exponents for each gem_beta

 Geminal optimization for beta= 1.0000
 Weight function:   m=0, omega= 1.4646

 Augmented Hessian optimization of geminal fit. Trust ratio= 0.40000
 Convergence reached after   2 iterations. Final gradient= 8.56D-16, Step= 4.32D-06, Delta= 1.28D-09
 
 Alpha:                 0.19532     0.81920     2.85917     9.50073    35.69989   197.79328
 Coeff:                 0.27070     0.30552     0.18297     0.10986     0.06810     0.04224
 

 All pairs explicitly correlated. Number of r12-pairs:           66

 Excluding core orbitals from MO domains
 
 AO(A)-basis ORBITAL           loaded. Number of functions:     240
 RI(R)-basis CC-PVTZ-F12/OPTRI loaded. Number of functions:     389
 DF-basis AUG-CC-PVTZ/JKFIT    loaded. Number of functions:     538

 Screening thresholds:   THRAO=  1.00D-10  THRMO=  1.00D-10  THRPROD=  1.00D-10
                         THRSW=  1.00D-07  THROV=  1.00D-12  THRAOF12=   1.00D-08

 CPU time for Fock operators                      7.75 sec
 
 Construction of ABS:
 Smallest eigenvalue of S          4.71E-04  (threshold= 1.00E-08)
 Ratio eigmin/eigmax               6.13E-05  (threshold= 1.00E-09)
 Smallest eigenvalue of S kept     4.71E-04  (threshold= 4.71E-04, 0 functions deleted, 389 kept)
 
 Construction of CABS:
 Smallest eigenvalue of S          8.77E-07  (threshold= 1.00E-08)
 Ratio eigmin/eigmax               8.77E-07  (threshold= 1.00E-09)
 Smallest eigenvalue of S kept     8.77E-07  (threshold= 8.77E-07, 0 functions deleted, 389 kept)
 
 CPU time for CABS singles                        0.38 sec

 CABS-singles contribution of  -0.00192288 patched into reference energy.
 New reference energy        -599.13315412
 
 AO(A)-basis ORBITAL           loaded. Number of functions:     240
 RI(R)-basis CC-PVTZ-F12/OPTRI loaded. Number of functions:     389
 DF-basis AUG-CC-PVTZ/MP2FIT   loaded. Number of functions:     543

 Screening thresholds:   THRAO=  1.00D-10  THRMO=  1.00D-10  THRPROD=  1.00D-10
                         THRSW=  1.00D-07  THROV=  1.00D-12  THRAOF12=   1.00D-08

 CPU time for 3-index integral evaluation        12.44 sec
 CPU time for first  half transformation          2.67 sec ( 3474.3 MFLOP/sec)
 CPU time for second half transformation          0.12 sec ( 3010.4 MFLOP/sec)
 CPU time for sorting                             0.09 sec
 CPU time for fitting                             0.48 sec ( 9230.0 MFLOP/sec)
 CPU time for tilde quantities                    0.61 sec ( 9623.7 MFLOP/sec)
 CPU time for assembly                            6.99 sec ( 9735.9 MFLOP/sec)
 CPU time for tranop_f12                          8.50 sec (10060.1 MFLOP/sec)
 CPU time for f12 integrals (total)              42.39 sec, Elapsed time:     73.50 sec
 CPU time for f12 matrices (total)                2.90 sec, Elapsed time:      3.22 sec

 Diagonal F12 approximation with fixed coefficients:  TSING= 0.500,  TTRIP= 0.250 (scaled by -1/beta)

 DF-MP2-F12 energy corrections:
 ==============================
 Approx.                                    Singlet             Triplet             Total
 DF-MP2-F12/3*C(DX,FIX)                -0.068325552702     -0.007316902250     -0.075642454952
 DF-MP2-F12/3*C(FIX)                   -0.065758713386     -0.007059828124     -0.072818541510
 DF-MP2-F12/3C(FIX)                    -0.065325662973     -0.007263599229     -0.072589262202

 DF-MP2-F12 correlation energies:
 ================================
 Approx.                                    Singlet             Triplet             Ecorr            Total Energy
 DF-MP2                                -0.442036541957     -0.233561750471     -0.675598292428   -599.808752410535
 DF-MP2-F12/3*C(DX,FIX)                -0.510362094660     -0.240878652721     -0.751240747381   -599.884394865488
 DF-MP2-F12/3*C(FIX)                   -0.507795255343     -0.240621578595     -0.748416833939   -599.881570952046
 DF-MP2-F12/3C(FIX)                    -0.507362204930     -0.240825349700     -0.748187554631   -599.881341672738

 SCS-DF-MP2 energies (F_SING= 1.20000  F_TRIP= 0.62222  F_PARALLEL= 0.33333):
 ============================================================================
 SCS-DF-MP2                            -0.675771161753   -599.808925279860
 SCS-DF-MP2-F12/3*C(DX,FIX)            -0.762314564174   -599.895468682281
 SCS-DF-MP2-F12/3*C(FIX)               -0.759074399760   -599.892228517867
 SCS-DF-MP2-F12/3C(FIX)                -0.758681530174   -599.891835648281
 Symmetry transformation completed.

 Number of N-1 electron functions:              11
 Number of N-2 electron functions:              66
 Number of singly external CSFs:              2442
 Number of doubly external CSFs:           2982903
 Total number of CSFs:                     2985346

 Length of J-op  integral file:             432.67 MB
 Length of K-op  integral file:             536.64 MB
 Length of 3-ext integral record:             0.00 MB

 For full I/O caching in triples, increase memory by 95.63 Mwords to 155.91 Mwords.

 Multipassing necessary in transformation. To avoid, increase memory by 30.62 Mwords.

 Integral transformation finished. Total CPU:  57.24 sec, npass=  2  Memory used:  52.28 MW

 Reference energy:                   -599.13315412

 Adding F12 terms to K(Cij), methodcc=6,  factor= 1.0

 ITER.      SQ.NORM     CORR.ENERGY   TOTAL ENERGY   ENERGY CHANGE        DEN1      VAR(S)    VAR(P)  DIIS     TIME  TIME/IT
   1      1.19466887    -0.69963416  -599.83278828    -0.02398421    -0.00402920  0.32D-02  0.33D-02  1  1   172.51    64.94
   2      1.20860244    -0.69920389  -599.83235800     0.00043027    -0.01551314  0.68D-04  0.53D-03  2  2   234.56    67.18
   3      1.21357488    -0.69953457  -599.83268869    -0.00033069    -0.00267329  0.63D-04  0.43D-04  3  3   294.24    68.48
   4      1.21597354    -0.69947794  -599.83263206     0.00005663    -0.00146690  0.16D-05  0.50D-05  4  4   358.33    69.62
   5      1.21648322    -0.69948905  -599.83264316    -0.00001110    -0.00014162  0.41D-06  0.63D-06  5  5   421.69    69.68
   6      1.21662637    -0.69947900  -599.83263312     0.00001004     0.00000306  0.26D-07  0.85D-07  6  6   485.81    69.05
   7      1.21665814    -0.69947684  -599.83263096     0.00000216    -0.00000692  0.45D-08  0.12D-07  6  1   551.17    68.79
   8      1.21666013    -0.69947727  -599.83263138    -0.00000042     0.00000177  0.48D-09  0.20D-08  6  3   616.87    68.74
   9      1.21666341    -0.69947715  -599.83263126     0.00000012    -0.00000156  0.73D-10  0.27D-09  6  2   679.36    68.19
  10      1.21666361    -0.69947730  -599.83263142    -0.00000015    -0.00000000  0.18D-10  0.23D-10  6  4   740.37    67.63
  11      1.21666326    -0.69947735  -599.83263147    -0.00000006     0.00000026  0.20D-11  0.38D-11  6  5   801.39    67.15
  12      1.21666313    -0.69947736  -599.83263148    -0.00000000     0.00000006  0.78D-12  0.31D-12  6  6   861.89    66.73
  13      1.21666302    -0.69947737  -599.83263149    -0.00000001     0.00000005  0.79D-13  0.54D-13  6  1   922.14    66.40
  14      1.21666299    -0.69947737  -599.83263149    -0.00000000     0.00000001  0.16D-13  0.94D-14  6  3   985.66    66.30
  15      1.21666298    -0.69947737  -599.83263149    -0.00000000     0.00000000  0.22D-14  0.14D-14  6  2  1047.52    66.09

 Norm of t1 vector:      0.07231819      S-energy:     0.00000000      T1 diagnostic:  0.01090238
                                                                       D1 diagnostic:  0.03040093

 Adding energy correction from Wij-K(Fij), methodcc=6  factor= 1.0
 
  CCSD correlation energy              -0.699477373854
  MP2-F12 correction (uncoupled)       -0.067833602281
  C*T doubles correction               -0.003446921495
  f12b correction                       0.012362252534


 Total CPU time for triples:   1303.09 sec


 RESULTS
 =======

  Reference energy                   -599.131231242610
  F12 singles correction               -0.001922875498

 F12 singles corrections added to reference energy

  New reference energy               -599.133154118107

  F12a singlet correction              -0.064403544674
  F12a triplet correction              -0.006876979103
  F12a total correction                -0.071280523777

 F12a corrections for ansatz F12/3C(FIX) added to CCSD energy
 
  CCSD-F12a singlet pair energy        -0.548712697748
  CCSD-F12a triplet pair energy        -0.222045204438
  CCSD-F12a correlation energy         -0.770757897630

  Triples (T) contribution             -0.025756930110
  Total correlation energy             -0.796514827741

  CCSD-F12a total energy             -599.903912015738
  CCSD[T]-F12a energy                -599.930727301549
  CCSD-T-F12a energy                 -599.929250692427
 !CCSD(T)-F12a total energy          -599.929668945848

 F12b corrections for ansatz F12/3C(FIX) added to CCSD(T)-F12a energy

  CCSD-F12b singlet pair energy        -0.537148933587
  CCSD-F12b triplet pair energy        -0.221246716066
  CCSD-F12b correlation energy         -0.758395645097

  Triples (T) contribution             -0.025756930110
  Total correlation energy             -0.784152575207

  CCSD-F12b total energy             -599.891549763204
  CCSD[T]-F12b energy                -599.918365049016
  CCSD-T-F12b energy                 -599.916888439893
 !CCSD(T)-F12b total energy          -599.917306693315

 Timing summary (sec):

 STEP                 CPU(USER)    SYS     CPU(TOT)    WALL
 Transformation         58.02      3.95     61.97     66.67
 CCSD iterations       935.16     20.07    955.23    991.76
 Triples              1303.09     17.39   1320.48   1322.76
 MP2-F12                54.39      5.52     59.91     89.68
 F12b energy            45.20      0.49     45.69     45.97

 Program statistics:

 Available memory in ccsd:                59999086
 Min. memory needed in ccsd:               7971628
 Max. memory used in ccsd:                10593214
 Max. memory used in cckext:               8103205 (16 integral passes)


 **********************************************************************************************************************************
 DATASETS  * FILE   NREC   LENGTH (MB)   RECORD NAMES
              1      20     1330.88       500      610      700      900      950      970     1000      129      960     1100   
                                          VAR    BASINP    GEOM    SYMINP    ZMAT    AOBASIS   BASIS     P2S    ABASIS      S 
                                         1400     1410     1200     1210     1080     1600     1650     1300     1700     1380   
                                           T        V       H0       H01     AOSYM     SMH    MOLCAS    ERIS     OPER     JKOP   

              2       6        5.16       700     1000      520     2100     7360     7350   
                                         GEOM     BASIS   MCVARS     RHF    F12ABS    EF12   

 PROGRAMS   *        TOTAL   CCSD(T)        HF       INT
 CPU TIMES  *      2493.06   2395.91     58.31     38.70
 REAL TIME  *      2718.77 SEC
 DISK USED  *         3.86 GB      
 **********************************************************************************************************************************


 PROGRAM * OPT (Geometry optimization)     Authors: F. Eckert and H.-J. Werner


 BFGS update of hessian

 *** Long output written to logfile /users/chzacl/MOLPRO/CH4...HF/ch4clfpVTZ-f12.log ***


 Geometry optimization using default procedure for command CCSD(T)-F12

 Geometry written to block  1 of record 700

 Making model hessian for Z-matrix coordinates

 Entering Rational Function Geometry Optimization

 ITER.   ENERGY(OLD)    ENERGY(NEW)      DE          GRADMAX     GRADNORM    GRADRMS     STEPMAX     STEPLEN     STEPRMS   CPU-time
   1  -599.91730669  -599.91731111    -0.00000441  0.00273524  0.00295019  0.00111507  0.00431633  0.00585871  0.00083696  38419.02
   2  -599.91731111  -599.91731214    -0.00000104  0.00076585  0.00100164  0.00037858  0.00593298  0.00778744  0.00111249  76502.63
   3  -599.91731214  -599.91731248    -0.00000034  0.00022514  0.00032219  0.00012178  0.00483463  0.00645862  0.00092266 120457.43

 END OF GEOMETRY OPTIMIZATION.

 Optimized variables
 R1=                  1.08903726 ANGSTROM
 A1=                109.67127781 DEGREE
 R2=                  1.08723005 ANGSTROM
 A2=                109.42234713 DEGREE
 R3=                  3.19788425 ANGSTROM
 A3=                180.38874555 DEGREE
 R4=                  4.82872792 ANGSTROM

 **********************************************************************************************************************************

 Current geometry (xyz format, in Angstrom)

    7
 CCSD(T)-F12/CC-PVTZ-F12  ENERGY=-599.91731248
 C          0.0002774104        0.0000005914       -2.9096158746
 H         -0.5155080353        0.8897746722       -2.5514683913
 H          1.0285366744        0.0029817080       -2.5509012809
 H         -0.5139994550       -0.8863781936       -2.5410319411
 H         -0.0033308173       -0.0063907544       -3.9968211509
 Cl         0.0000575547        0.0000001761        0.2882683709
 F         -0.0000545664       -0.0000000357        1.9191120354

 **********************************************************************************************************************************

 Geometry written to block  1 of record 700


 **********************************************************************************************************************************
 DATASETS  * FILE   NREC   LENGTH (MB)   RECORD NAMES
              1      20     1328.68       500      610      700      900      950      970     1000      129      960     1100   
                                          VAR    BASINP    GEOM    SYMINP    ZMAT    AOBASIS   BASIS     P2S    ABASIS      S 
                                         1400     1410     1200     1210     1080     1600     1650     1300     1700     1380   
                                           T        V       H0       H01     AOSYM     SMH    MOLCAS    ERIS     OPER     JKOP   

              2       7        5.16       700     1000      520     2100     7360     7350     5600   
                                         GEOM     BASIS   MCVARS     RHF    F12ABS    EF12     GINFO   

 PROGRAMS   *        TOTAL      OPTG   CCSD(T)        HF       INT
 CPU TIMES  *    122950.49 120457.43   2395.91     58.31     38.70
 REAL TIME  *    130927.46 SEC
 DISK USED  *         4.01 GB      
 **********************************************************************************************************************************
 R1               =         1.08903726 ANGSTROM
 R2               =         1.08723005 ANGSTROM
 R3               =         3.19788425 ANGSTROM
 R4               =         4.82872792 ANGSTROM
 A1               =       109.67127781 DEGREE
 A2               =       109.42234713 DEGREE
 A3               =       180.38874555 DEGREE

 Dump information in style XYZ to output                                                                          

    7
 CCSD(T)-F12/cc-pVTZ-F12//CCSD(T)-F12/cc-pVTZ-F12 Energy:   -599.929674229939
 C          0.0002774104        0.0000005914       -2.9096158746
 H         -0.5155080353        0.8897746722       -2.5514683913
 H          1.0285366744        0.0029817080       -2.5509012809
 H         -0.5139994550       -0.8863781936       -2.5410319411
 H         -0.0033308173       -0.0063907544       -3.9968211509
 Cl         0.0000575547        0.0000001761        0.2882683709
 F         -0.0000545664       -0.0000000357        1.9191120354

 **********************************************************************************************************************************

 CCSD(T)-F12/cc-pVTZ-F12//CCSD(T)-F12/cc-pVTZ-F12 energy=   -599.917312483267

   OPTG(CCSD(T))     CCSD(T)-F12        HF-SCF  
   -599.91731248   -599.91730669   -599.13123124
 **********************************************************************************************************************************
 Molpro calculation terminated
 Variable memory released
