# Supplementary material for: Isolation of a Halogen-Bonded Complex Formed between Methane and Chlorine Monofluoride and Characterisation by Rotational Spectroscopy and Ab Initio Calculations
Source: Molecules. 2019 Nov 22;24(23):4257. doi: 10.3390/molecules24234257 (PMC6930488; doi:10.3390/molecules24234257)
Supplement: Supplementary file 1 [file molecules-24-04257-s001.zip › Supplementary Material/CCSD(T)(F12C)-pVTZ-F12Geometry optimisations/ClF_optimisation.out]

___________________________________________________________________________________________
ClF geometry optimisation at the CCSD(T)(F12c)/cc-pVTZ level   MOLPRO
__________________________________________________________________________________________--
 
Primary working directories    : /tmp/chzacl
 Secondary working directories  : /tmp/chzacl
 Wavefunction directory         : /users/chzacl/wfu/
 Main file repository           : /tmp/chzacl/

 SHA1      : c1032dac8057787f3179a5b1641ccaa2c202aac7
 NAME      : 2015.1.14
 ARCHNAME  : linux/x86_64
 FC        : /opt/intel/composer_xe_2015.1.133/bin/intel64/ifort
 BLASLIB   : -Wl,-_start-group /opt/intel/mkl/lib/intel64/libmkl_intel_ilp64.a /opt/intel/mkl/lib/intel64/libmkl_intel_thread.a /opt/intel/mkl/lib/intel64/libmkl_core.a -Wl,-_end-group
 id        : bristolac

 Nodes      nprocs
 g-0-0.local    1

 Using customized tuning parameters: mindgm=1; mindgv=20; mindgc=4; mindgr=1; noblas=0; minvec=7
 default implementation of scratch files=df  

 ***,ClF CCSD(T)(F12c)/pVTZ-F12
 MEMORY,60,M
 r1=1.6379
 geometry={ANGSTROM;
           Cl1;
           F2,1,r1;}
 basis=cc-pvtz-f12
 hf
 ccsd(t)-f12c
 optg
 show r1;
 PUT,XYZ

 Variables initialized (889), CPU time= 0.00 sec
 Commands  initialized (702), CPU time= 0.01 sec, 572 directives.
 Default parameters read. Elapsed time= 0.11 sec

 Checking input...
 Passed
1


                                         ***  PROGRAM SYSTEM MOLPRO  ***
                                       Copyright, TTI GmbH Stuttgart, 2015
                                    Version 2015.1 linked Dec  2 2016 20:52:07


 **********************************************************************************************************************************
 LABEL *   ClF CCSD(T)(F12c)/pVTZ-F12                                                    
  64 bit serial version                                                                  DATE: 09-Sep-19          TIME: 15:08:31  
 **********************************************************************************************************************************

 SHA1:             c1032dac8057787f3179a5b1641ccaa2c202aac7
 **********************************************************************************************************************************
 SETTING R1             =         1.63790000                                  

 Variable memory set to   60000000 words,  buffer space   230000 words

 SETTING BASIS          =    CC-PVTZ-F12


 Recomputing integrals since basis changed


 Using spherical harmonics

 Library entry CL     S cc-pVTZ-F12          selected for orbital group  1
 Library entry CL     P cc-pVTZ-F12          selected for orbital group  1
 Library entry CL     D cc-pVTZ-F12          selected for orbital group  1
 Library entry CL     F cc-pVTZ-F12          selected for orbital group  1
 Library entry F      S cc-pVTZ-F12          selected for orbital group  2
 Library entry F      P cc-pVTZ-F12          selected for orbital group  2
 Library entry F      D cc-pVTZ-F12          selected for orbital group  2
 Library entry F      F cc-pVTZ-F12          selected for orbital group  2


 PROGRAM * SEWARD (Integral evaluation for generally contracted gaussian basis sets)     Author: Roland Lindh, 1990

 Geometry written to block  1 of record 700

 Orientation using atomic masses  
 Molecule type: Linear
 Symmetry elements: X,Y
 Rotational constants:      15.2293515     15.2293515      0.0000000 GHz  (calculated with average atomic masses)

 Point group  C2v 


 ATOMIC COORDINATES

 NR  ATOM    CHARGE       X              Y              Z

   1  CL1    17.00    0.000000000    0.000000000   -1.079926682
   2  F2      9.00    0.000000000    0.000000000    2.015255738

 Bond lengths in Bohr (Angstrom)

 1-2  3.095182419
     ( 1.637900000)

 NUCLEAR CHARGE:                   26
 NUMBER OF PRIMITIVE AOS:         172
 NUMBER OF SYMMETRY AOS:          153
 NUMBER OF CONTRACTIONS:          115   (  48A1  +  28B1  +  28B2  +  11A2  )
 NUMBER OF CORE ORBITALS:           6   (   4A1  +   1B1  +   1B2  +   0A2  )
 NUMBER OF VALENCE ORBITALS:        8   (   4A1  +   2B1  +   2B2  +   0A2  )


 NUCLEAR REPULSION ENERGY   49.43165839

 EXTRA SYMMETRY OF AOS IN SYMMETRY 1:   1 1 1 1 1 1 1 1 1 1   1 1 1 1 1 2 1 2 1 2   1 2 1 2 1 2 1 1 1 1   1 1 1 1 1 1 1 1 1 2
                                        1 2 1 2 1 2 1 2
 EXTRA SYMMETRY OF AOS IN SYMMETRY 2:   1 1 1 1 1 1 1 1 1 1   1 1 2 1 2 1 1 1 1 1   1 1 1 1 1 2 1 2
 EXTRA SYMMETRY OF AOS IN SYMMETRY 3:   1 1 1 1 1 1 1 1 1 1   1 1 2 1 2 1 1 1 1 1   1 1 1 1 1 2 1 2

 Eigenvalues of metric

         1 0.211E-03 0.304E-03 0.516E-03 0.754E-03 0.160E-02 0.497E-02 0.964E-02 0.270E-01
         2 0.380E-03 0.796E-03 0.400E-01 0.426E-01 0.510E-01 0.774E-01 0.156E+00 0.192E+00
         3 0.380E-03 0.796E-03 0.400E-01 0.426E-01 0.510E-01 0.774E-01 0.156E+00 0.192E+00
         4 0.191E+00 0.228E+00 0.352E+00 0.478E+00 0.588E+00 0.809E+00 0.121E+01 0.137E+01


 Contracted 2-electron integrals neglected if value below      1.0D-11
 AO integral compression algorithm  1   Integral accuracy      1.0D-11

     27.787 MB (compressed) written to integral file ( 44.9%)


 NUMBER OF SORTED TWO-ELECTRON INTEGRALS:    5854253.     BUFFER LENGTH:  32768
 NUMBER OF SEGMENTS:   1  SEGMENT LENGTH:    5854253      RECORD LENGTH: 524288

 Memory used in sort:       6.41 MW

 SORT1 READ     7727646. AND WROTE     4460698. INTEGRALS IN     13 RECORDS. CPU TIME:     0.18 SEC, REAL TIME:     0.31 SEC
 SORT2 READ     4460698. AND WROTE     5854253. INTEGRALS IN    106 RECORDS. CPU TIME:     0.25 SEC, REAL TIME:     0.35 SEC

 FILE SIZES:   FILE 1:    47.2 MBYTE,  FILE 4:    54.6 MBYTE,   TOTAL:    101.8 MBYTE

 OPERATOR DM      FOR CENTER  0  COORDINATES:    0.000000    0.000000    0.000000


 **********************************************************************************************************************************
 DATASETS  * FILE   NREC   LENGTH (MB)   RECORD NAMES
              1      19       39.36       500      610      700      900      950      970     1000      129      960     1100   
                                          VAR    BASINP    GEOM    SYMINP    ZMAT    AOBASIS   BASIS     P2S    ABASIS      S 
                                         1400     1410     1200     1210     1080     1600     1650     1300     1700   
                                           T        V       H0       H01     AOSYM     SMH    MOLCAS    ERIS     OPER   

 PROGRAMS   *        TOTAL       INT
 CPU TIMES  *         2.93      2.80
 REAL TIME  *         4.12 SEC
 DISK USED  *       102.06 MB      
 **********************************************************************************************************************************


 PROGRAM * RHF-SCF (CLOSED SHELL)       Authors: W. Meyer, H.-J. Werner


 NUMBER OF ELECTRONS:      13+   13-
 CONVERGENCE THRESHOLDS:    1.00E-06 (Density)    1.00E-07 (Energy)
 MAX. NUMBER OF ITERATIONS:       60
 INTERPOLATION TYPE:            DIIS
 INTERPOLATION STEPS:              2 (START)      1 (STEP)
 LEVEL SHIFTS:                  0.00 (CLOSED)  0.00 (OPEN) 


 Orbital guess generated from atomic densities. Full valence occupancy:    8   3   3   0

 Molecular orbital dump at record        2100.2

 Initial occupancy:   7   3   3   0

 ITERATION    DDIFF          GRAD             ENERGY        2-EL.EN.            DIPOLE MOMENTS         DIIS   ORB.
    1      0.000D+00      0.000D+00      -558.89068421    525.660281    0.00000    0.00000   -0.60916    0    start
    2      0.000D+00      0.885D-02      -558.91273381    528.552246    0.00000    0.00000   -0.41006    1    diag
    3      0.123D-01      0.349D-02      -558.91552813    528.007414    0.00000    0.00000   -0.47807    2    diag
    4      0.422D-02      0.924D-03      -558.91579391    527.868844    0.00000    0.00000   -0.44442    3    diag
    5      0.986D-03      0.339D-03      -558.91584145    527.938079    0.00000    0.00000   -0.45693    4    diag
    6      0.297D-03      0.702D-04      -558.91584425    527.930230    0.00000    0.00000   -0.45582    5    diag
    7      0.557D-04      0.160D-04      -558.91584456    527.929065    0.00000    0.00000   -0.45666    6    diag
    8      0.263D-04      0.550D-05      -558.91584459    527.928972    0.00000    0.00000   -0.45693    7    diag
    9      0.122D-04      0.136D-05      -558.91584460    527.928843    0.00000    0.00000   -0.45704    8    diag
   10      0.294D-05      0.359D-06      -558.91584460    527.928884    0.00000    0.00000   -0.45707    9    orth
   11      0.110D-05      0.496D-07      -558.91584460    527.928882    0.00000    0.00000   -0.45707    9    diag
   12      0.791D-07      0.470D-08      -558.91584460    527.928882    0.00000    0.00000   -0.45707    0    orth

 Final occupancy:   7   3   3   0

 !RHF STATE 1.1 Energy               -558.915844595973
 Nuclear energy                        49.43165839
 One-electron energy                 -872.31194419
 Two-electron energy                  263.96444120
 Virial quotient                       -1.00022557
 !RHF STATE 1.1 Dipole moment           0.00000000     0.00000000    -0.45706915
 Dipole moment /Debye                   0.00000000     0.00000000    -1.16167781

 Orbital energies:

         1.1          2.1          3.1          4.1          5.1          6.1          7.1          8.1          9.1
   -104.937910   -26.355923   -10.655853    -8.123134    -1.636584    -1.106054    -0.698581     0.033982     0.087763

         1.2          2.2          3.2          4.2          5.2
     -8.119769    -0.724301    -0.494675     0.092788     0.210655

         1.3          2.3          3.3          4.3          5.3
     -8.119769    -0.724301    -0.494675     0.092788     0.210655

         1.4          2.4
      0.474609     1.121707

 HOMO      3.2    -0.494675 =     -13.4608eV
 LUMO      8.1     0.033982 =       0.9247eV
 LUMO-HOMO         0.528657 =      14.3855eV


 **********************************************************************************************************************************
 DATASETS  * FILE   NREC   LENGTH (MB)   RECORD NAMES
              1      19       39.36       500      610      700      900      950      970     1000      129      960     1100   
                                          VAR    BASINP    GEOM    SYMINP    ZMAT    AOBASIS   BASIS     P2S    ABASIS      S 
                                         1400     1410     1200     1210     1080     1600     1650     1300     1700   
                                           T        V       H0       H01     AOSYM     SMH    MOLCAS    ERIS     OPER   

              2       4        2.85       700     1000      520     2100   
                                         GEOM     BASIS   MCVARS     RHF  

 PROGRAMS   *        TOTAL        HF       INT
 CPU TIMES  *         3.53      0.60      2.80
 REAL TIME  *         5.50 SEC
 DISK USED  *       102.06 MB      
 **********************************************************************************************************************************


 PROGRAM * CCSD (Closed-shell coupled cluster)     Authors: C. Hampel, H.-J. Werner, 1991, M. Deegan, P.J. Knowles, 1992

                                  CCSD-F12 implementation by  H.-J. Werner, 2007

                   Density fitting integral evaluation by F.R. Manby, 2003,2007, G. Knizia, 2010

 Basis set AUG-CC-PVTZ/JKFIT generated.  Number of basis functions:   250 
 Basis set CC-PVTZ-F12/OPTRI generated.  Number of basis functions:   150 
 Basis set AUG-CC-PVTZ/MP2FIT generated. Number of basis functions:   253 

 Convergence thresholds:  THRVAR = 1.00D-12  THRDEN = 1.00D-08

 CCSD(T)     terms to be evaluated (factor= 1.000)


 Number of core orbitals:           6 (   4   1   1   0 )
 Number of closed-shell orbitals:   7 (   3   2   2   0 )
 Number of external orbitals:     102 (  41  25  25  11 )

 Molecular orbitals read from record     2100.2  Type=RHF/CANONICAL (state 1.1)

 MP2-F12 correlation treatment (H.-J. Werner, 2006)
 ==================================================

 Using MP2-F12 with ansatz 3C(FIX)

 Using projected zeroth-order Hamiltonian (+Z)

 FOCKRIB=T FOCKRIC=T FOCKRIP=T CABSP=T CABSA=T CABSK=T CABSF=T GBC=F EBC=F DMAT=T NOFIK=T NOPAO=1 SOLVE=-1  USEPAO=0
 EXCH_A= T EXCH_B= F EXCH_C= F EXCH_P= F
 
 Geminal basis:    OPTFULL  GEM_TYPE=SLATER  BETA=1.0  NGEM=6

 Optimizing Gaussian exponents for each gem_beta

 Geminal optimization for beta= 1.0000
 Weight function:   m=0, omega= 1.4646

 Augmented Hessian optimization of geminal fit. Trust ratio= 0.40000
 Convergence reached after   2 iterations. Final gradient= 8.56D-16, Step= 4.32D-06, Delta= 1.28D-09
 
 Alpha:                 0.19532     0.81920     2.85917     9.50073    35.69989   197.79328
 Coeff:                 0.27070     0.30552     0.18297     0.10986     0.06810     0.04224
 

 Symmetry turned off. Reference energy:       -558.915844595974

 All pairs explicitly correlated. Number of r12-pairs:           28

 Excluding core orbitals from MO domains
 
 AO(A)-basis ORBITAL           loaded. Number of functions:     115
 RI(R)-basis CC-PVTZ-F12/OPTRI loaded. Number of functions:     150
 DF-basis AUG-CC-PVTZ/JKFIT    loaded. Number of functions:     250

 Screening thresholds:   THRAO=  1.00D-10  THRMO=  1.00D-10  THRPROD=  1.00D-10
                         THRSW=  1.00D-07  THROV=  1.00D-12  THRAOF12=   1.00D-08

 CPU time for Fock operators                      2.39 sec
 
 Construction of ABS:
 Smallest eigenvalue of S          5.28E-03  (threshold= 1.00E-08)
 Ratio eigmin/eigmax               1.29E-03  (threshold= 1.00E-09)
 Smallest eigenvalue of S kept     5.28E-03  (threshold= 5.28E-03, 0 functions deleted, 150 kept)
 
 Construction of CABS:
 Smallest eigenvalue of S          2.20E-06  (threshold= 1.00E-08)
 Ratio eigmin/eigmax               2.20E-06  (threshold= 1.00E-09)
 Smallest eigenvalue of S kept     2.20E-06  (threshold= 2.20E-06, 0 functions deleted, 150 kept)
 
 CPU time for CABS singles                        0.04 sec

 CABS-singles contribution of  -0.00131118 patched into reference energy.
 New reference energy        -558.91715578
 
 AO(A)-basis ORBITAL           loaded. Number of functions:     115
 RI(R)-basis CC-PVTZ-F12/OPTRI loaded. Number of functions:     150
 DF-basis AUG-CC-PVTZ/MP2FIT   loaded. Number of functions:     253

 Screening thresholds:   THRAO=  1.00D-10  THRMO=  1.00D-10  THRPROD=  1.00D-10
                         THRSW=  1.00D-07  THROV=  1.00D-12  THRAOF12=   1.00D-08

 Including ix projectors in Wij.


 Memory required in f12_kf_ix1:                   2.64 MW

 CPU time for fitting coeffients                  0.18 sec
 CPU time for integrals and contraction (tot)     2.42 sec
 CPU time for transformation and storage          0.01 sec
 CPU time for 3-ext contributions (total)         2.61 sec

 Memory required in f12_kf_ix1:                   2.64 MW

 CPU time for fitting coeffients                  0.17 sec
 CPU time for integrals and contraction (tot)     2.37 sec
 CPU time for transformation and storage          0.00 sec
 CPU time for 3-ext contributions (total)         2.54 sec
 CPU time for 2-ext Coulomb integrals J_Xp        0.26 sec, Elapsed time=      0.28 sec
 CPU time for 2-ext Coulomb integrals J_Xp(AO)    0.14 sec, Elapsed time=      0.15 sec
 
 CPU time for Coulomb (total)                     0.47 sec
 CPU time for Gij terms                           0.32 sec
 CPU time for 3-index integral evaluation         1.66 sec
 CPU time for first  half transformation          0.27 sec ( 2119.6 MFLOP/sec)
 CPU time for second half transformation          0.03 sec ( 1214.6 MFLOP/sec)
 CPU time for sorting                             0.01 sec
 CPU time for fitting                             0.03 sec ( 9080.7 MFLOP/sec)
 CPU time for tilde quantities                    0.06 sec ( 6063.8 MFLOP/sec)
 CPU time for assembly                            0.28 sec (10299.5 MFLOP/sec)
 CPU time for tranop_f12                          0.28 sec ( 9384.6 MFLOP/sec)
 CPU time for f12 integrals (total)              10.72 sec, Elapsed time:     11.53 sec
 CPU time for f12 matrices (total)                0.15 sec, Elapsed time:      0.18 sec

 Diagonal F12 approximation with fixed coefficients:  TSING= 0.500,  TTRIP= 0.250 (scaled by -1/beta)

 DF-MP2-F12 energy corrections:
 ==============================
 Approx.                                    Singlet             Triplet             Total
 DF-MP2-F12/3*C(DX,FIX)                -0.052140831967     -0.006125751489     -0.058266583456
 DF-MP2-F12/3*C(FIX)                   -0.049930570147     -0.005836845563     -0.055767415711
 DF-MP2-F12/3C(FIX)                    -0.049527322801     -0.006017858881     -0.055545181681

 DF-MP2-F12 correlation energies:
 ================================
 Approx.                                    Singlet             Triplet             Ecorr            Total Energy
 DF-MP2                                -0.295454253647     -0.175634635943     -0.471088889590   -559.388244668557
 DF-MP2-F12/3*C(DX,FIX)                -0.347595085613     -0.181760387433     -0.529355473046   -559.446511252013
 DF-MP2-F12/3*C(FIX)                   -0.345384823794     -0.181471481507     -0.526856305301   -559.444012084268
 DF-MP2-F12/3C(FIX)                    -0.344981576447     -0.181652494824     -0.526634071271   -559.443789850238

 SCS-DF-MP2 energies (F_SING= 1.20000  F_TRIP= 0.62222  F_PARALLEL= 0.33333):
 ============================================================================
 SCS-DF-MP2                            -0.463828877852   -559.380984656819
 SCS-DF-MP2-F12/3*C(DX,FIX)            -0.530209454917   -559.447365233883
 SCS-DF-MP2-F12/3*C(FIX)               -0.527377377046   -559.444533156013
 SCS-DF-MP2-F12/3C(FIX)                -0.527006110738   -559.444161889705

 Symmetry restored.
 Symmetry transformation completed.

 Number of N-1 electron functions:               7
 Number of N-2 electron functions:              28
 Number of singly external CSFs:               223
 Number of doubly external CSFs:             66107
 Total number of CSFs:                       66331

 Length of J-op  integral file:              44.91 MB
 Length of K-op  integral file:              50.76 MB
 Length of 3-ext integral record:             0.00 MB

 Memory could be reduced to 3.07 Mwords without degradation in triples

 Integral transformation finished. Total CPU:   0.17 sec, npass=  1  Memory used:   0.57 MW

 Reference energy:                   -558.91715578

 Adding F12 terms to K(Cij), methodcc=6,  factor= 1.0

 ITER.      SQ.NORM     CORR.ENERGY   TOTAL ENERGY   ENERGY CHANGE        DEN1      VAR(S)    VAR(P)  DIIS     TIME  TIME/IT
   1      1.12292943    -0.48054141  -559.39769719    -0.00943161     0.00491246  0.25D-02  0.24D-02  1  1    14.03     0.28
   2      1.13206044    -0.47923410  -559.39638987     0.00130732    -0.01068822  0.48D-04  0.38D-03  2  2    14.27     0.28
   3      1.13496525    -0.47940307  -559.39655885    -0.00016897    -0.00123532  0.53D-04  0.33D-04  3  3    14.52     0.28
   4      1.13683241    -0.47934383  -559.39649961     0.00005924    -0.00110522  0.12D-05  0.38D-05  4  4    14.77     0.28
   5      1.13723283    -0.47935263  -559.39650841    -0.00000880    -0.00012251  0.28D-06  0.51D-06  5  5    15.04     0.29
   6      1.13734387    -0.47934521  -559.39650099     0.00000741     0.00000688  0.17D-07  0.66D-07  6  6    15.33     0.30
   7      1.13736660    -0.47934440  -559.39650018     0.00000082    -0.00000340  0.35D-08  0.81D-08  6  1    15.58     0.30
   8      1.13736780    -0.47934495  -559.39650073    -0.00000055     0.00000144  0.19D-09  0.12D-08  6  3    15.83     0.30
   9      1.13737038    -0.47934474  -559.39650052     0.00000021    -0.00000145  0.50D-10  0.13D-09  6  2    16.08     0.30
  10      1.13736988    -0.47934490  -559.39650068    -0.00000016     0.00000028  0.48D-11  0.13D-10  6  5    16.32     0.30
  11      1.13737011    -0.47934489  -559.39650067     0.00000001    -0.00000003  0.12D-11  0.92D-12  6  4    16.64     0.30
  12      1.13737008    -0.47934490  -559.39650067    -0.00000000    -0.00000001  0.24D-12  0.12D-12  6  6    16.91     0.30
  13      1.13737006    -0.47934490  -559.39650068    -0.00000000     0.00000000  0.39D-13  0.24D-13  6  1    17.15     0.30

 Norm of t1 vector:      0.06219344      S-energy:     0.00000000      T1 diagnostic:  0.01175346
                                                                       D1 diagnostic:  0.02916450

 Doubles amplitudes (print threshold =  0.500E-01):

         I         J         SYM. A    SYM. B    A         B      T(IJ, AB)

         3         3         1         1         1         1     -0.05444937

 Adding energy correction from Wij-K(Fij), methodcc=6  factor= 1.0
 
  CCSD correlation energy              -0.479344898634
  MP2-F12 correction (uncoupled)       -0.051131544964
  (C+U)*T doubles correction           -0.004825768120
  U*T singles correction                0.000004500659
  f12b correction                       0.008777385931
  Total F12 correction                 -0.047179927154


 Total CPU time for triples:      2.78 sec


 RESULTS
 =======

  Reference energy                   -558.915844595973
  F12 singles correction               -0.001311182993

 F12 singles corrections added to reference energy

  New reference energy               -558.917155778967

  F12c singlet correction              -0.041848263195
  F12c triplet correction              -0.005331663959
  F12c total correction                -0.047179927154
 
  CCSD-F12c singlet pair energy        -0.362320472355
  CCSD-F12c triplet pair energy        -0.164204353983
  CCSD-F12c correlation energy         -0.526520325129

  Triples (T) contribution             -0.018682801915
  Total correlation energy             -0.545203127044

  CCSD-F12c total energy             -559.443676104096
  CCSD[T]-F12c energy                -559.463148941105
  CCSD-T-F12c energy                 -559.462033496339
 !CCSD(T)-F12c total energy          -559.462358906011

 Timing summary (sec):

 STEP                 CPU(USER)    SYS     CPU(TOT)    WALL
 Transformation          0.21      0.09      0.30      0.29
 CCSD iterations         3.42      0.55      3.97      4.26
 Triples                 2.78      0.19      2.97      2.97
 MP2-F12                13.52      0.76     14.28     14.90
 F12b energy             0.18      0.02      0.20      0.20

 Program statistics:

 Available memory in ccsd:                59999564
 Min. memory needed in ccsd:                228753
 Max. memory used in ccsd:                  280213
 Max. memory used in cckext:                324303 (14 integral passes)


 **********************************************************************************************************************************
 DATASETS  * FILE   NREC   LENGTH (MB)   RECORD NAMES
              1      20       48.29       500      610      700      900      950      970     1000      129      960     1100   
                                          VAR    BASINP    GEOM    SYMINP    ZMAT    AOBASIS   BASIS     P2S    ABASIS      S 
                                         1400     1410     1200     1210     1080     1600     1650     1300     1700     1380   
                                           T        V       H0       H01     AOSYM     SMH    MOLCAS    ERIS     OPER     JKOP   

              2       6        2.93       700     1000      520     2100     7360     7350   
                                         GEOM     BASIS   MCVARS     RHF    F12ABS    EF12   

 PROGRAMS   *        TOTAL   CCSD(T)        HF       INT
 CPU TIMES  *        23.68     20.15      0.60      2.80
 REAL TIME  *        28.20 SEC
 DISK USED  *       183.03 MB      
 **********************************************************************************************************************************


 PROGRAM * OPT (Geometry optimization)     Authors: F. Eckert and H.-J. Werner


 BFGS update of hessian

 *** Long output written to logfile /users/chzacl/MOLPRO/CH4...ClF/ClFpVTZF12.log ***


 Geometry optimization using default procedure for command CCSD(T)-F12C

 Geometry written to block  1 of record 700

 Making model hessian for Z-matrix coordinates

 Entering Rational Function Geometry Optimization

 ITER.   ENERGY(OLD)    ENERGY(NEW)      DE          GRADMAX     GRADNORM    GRADRMS     STEPMAX     STEPLEN     STEPRMS   CPU-time
   1  -559.46235891  -559.46239098    -0.00003207  0.00558261  0.00558261  0.00558261  0.00692359  0.00692359  0.00692359     63.79
   2  -559.46239098  -559.46241441    -0.00002343  0.00364781  0.00364781  0.00364781  0.01305132  0.01305132  0.01305132    125.30
   3  -559.46241441  -559.46241442    -0.00000002  0.00011163  0.00011163  0.00011163  0.00038753  0.00038753  0.00038753    190.62

 END OF GEOMETRY OPTIMIZATION.

 Optimized variables
 R1=                  1.62753481 ANGSTROM

 **********************************************************************************************************************************

 Current geometry (xyz format, in Angstrom)

    2
 CCSD(T)-F12C/CC-PVTZ-F12  ENERGY=-559.46241442
 Cl         0.0000000000        0.0000000000       -0.5678561149
 F          0.0000000000        0.0000000000        1.0596786920

 **********************************************************************************************************************************

 Geometry written to block  1 of record 700


 **********************************************************************************************************************************
 DATASETS  * FILE   NREC   LENGTH (MB)   RECORD NAMES
              1      20       48.33       500      610      700      900      950      970     1000      129      960     1100   
                                          VAR    BASINP    GEOM    SYMINP    ZMAT    AOBASIS   BASIS     P2S    ABASIS      S 
                                         1400     1410     1200     1210     1080     1600     1650     1300     1700     1380   
                                           T        V       H0       H01     AOSYM     SMH    MOLCAS    ERIS     OPER     JKOP   

              2       7        2.93       700     1000      520     2100     7360     7350     5600   
                                         GEOM     BASIS   MCVARS     RHF    F12ABS    EF12     GINFO   

 PROGRAMS   *        TOTAL      OPTG   CCSD(T)        HF       INT
 CPU TIMES  *       214.31    190.62     20.15      0.60      2.80
 REAL TIME  *       247.90 SEC
 DISK USED  *       185.65 MB      
 **********************************************************************************************************************************
 R1               =         1.62753481 ANGSTROM

 Dump information in style XYZ to output                                                                          

    2
 CCSD(T)-F12C/cc-pVTZ-F12//CCSD(T)-F12C/cc-pVTZ-F12 Energy:   -559.462414422649
 Cl         0.0000000000        0.0000000000       -0.5678561149
 F          0.0000000000        0.0000000000        1.0596786920

 **********************************************************************************************************************************

 CCSD(T)-F12C/cc-pVTZ-F12//CCSD(T)-F12C/cc-pVTZ-F12 energy=   -559.462414422649

   OPTG(CCSD(T))    CCSD(T)-F12C        HF-SCF  
   -559.46241442   -559.46235891   -558.91584460
 **********************************************************************************************************************************
 Molpro calculation terminated
 Variable memory released
