# Supplementary material for: Isolation of a Halogen-Bonded Complex Formed between Methane and Chlorine Monofluoride and Characterisation by Rotational Spectroscopy and Ab Initio Calculations
Source: Molecules. 2019 Nov 22;24(23):4257. doi: 10.3390/molecules24234257 (PMC6930488; doi:10.3390/molecules24234257)
Supplement: Supplementary file 1 [file molecules-24-04257-s001.zip › Supplementary Material/Table S1 H4C...ClF spectral fits]

TABLE S1  Output from the final cycle of the SPFITs for H4C...35ClF and H4C...37ClF, A and F states

(NOTE: The uncertainties in the determined parameters from SPFIT
 were transformed to the standard errors quoted in Table 1 of the article by using the PIFORM program)
______________________________________________________________________________________________
H4C...35ClF K=0 A state                           Sep 15  2019
_____________________________________________________________________________________________________
LINES REQUESTED=    9 NUMBER OF PARAMETERS=  7 NUMBER OF ITERATIONS=  5
  MARQUARDT PARAMETER =2.0000E-012 max (OBS-CALC)/ERROR =1.0000E+005
                                 PARAMETERS -          A.PRIORI ERROR 
     1      1     A0      10000      1.2000000000000E+005   1.000000E-019 
     2      2     B0      20000      2.3072110530772E+003   1.000000E+017 
     3      2   = C0     -30000      2.3072110530772E+003   1.000000 
     4      3     DJ      200       -8.8259397149832E-003   1.000000E+017 
     5      4  1.5chi(Cl) 110010000 -2.1372364218920E+002   1.000000E+017 
     6      5     Mbb(F)  10020000   2.6003043036549E-003   1.000000E+017 
     7      5   = Mcc(F) -10030000   2.6003043036549E-003   1.000000 
7 parameters read, 5 independent parameters
ENERGY SORT OF WANG SUB-BLOCKS
PROLATE ROTOR
SYMMETRIC TOP QUANTA
    
                                        EXP.FREQ.  -  CALC.FREQ. -   DIFF.  - EXP.ERR.- EST.ERR.-AVG. CALC.FREQ. -  DIFF. - WT.
    1:   2  0  4  1  0  3               9231.64090    9231.63561    0.00529    0.00200   0.00000
    2:   2  0  3  1  0  2               9231.61140    9231.61682   -0.00542    0.00200   0.00000
    3:   2  0  2  1  0  1               9193.02900    9193.03153   -0.00253    0.00200   0.00000
    4:   2  0  1  1  0  1               9228.55360    9228.55658   -0.00298    0.00200   0.00000
    5:   2  0  2  1  0  2               9257.16620    9257.16448    0.00172    0.00200   0.00000
    6:   2  0  3  1  0  3               9196.02670    9196.02279    0.00391    0.00200   0.00000
    7:   3  0  5  2  0  4              13844.02210   13844.02216   -0.00006    0.00200   0.00000
    8:   3  0  4  2  0  4              13808.40050   13808.40007    0.00043    0.00200   0.00000
    9:   3  0  3  2  0  2              13835.14850   13835.14887   -0.00037    0.00200   0.00000
NORMALIZED DIAGONAL:
    1  1.00000E+000    2  1.00000E+000    3  3.45808E-001    4  9.20458E-001    5  8.70220E-001
MARQUARDT PARAMETER = 0, TRUST EXPANSION = 1.00
                                NEW PARAMETER (EST. ERROR) -- CHANGE THIS ITERATION
   1     A0           10000    (Fixed)   120000.00000000(  0)       0.00000000    
   2     B0           20000               2307.21105( 41)          0.00000    
   3     DJ           200                   -8.8259(285)E-03      -0.0000E-03
   4     1.5 chi(Cl)  110010000           -213.7236( 74)          -0.0000    
   5     Mbb(F)       10020000               2.60( 45)E-03        -0.00E-03
 MICROWAVE AVG =        0.000000 MHz, IR AVG =        0.00000
 MICROWAVE RMS =        0.003184 MHz, IR RMS =        0.00000
 ______________________________________________________________________________________________________

H4C...35ClF K=0 F state                        Sep 15 11:50:37 2019
_______________________________________________________________________________________________________
LINES REQUESTED=   12 NUMBER OF PARAMETERS=  7 NUMBER OF ITERATIONS=  5
  MARQUARDT PARAMETER =2.0000E-012 max (OBS-CALC)/ERROR =1.0000E+005
                              PARAMETERS - A.PRIORI ERROR 
     1      1         10000  1.2000000000000E+005   1.000000E-019 
     2      2         20000  2.2879318786420E+003   1.000000E+017 
     3      2        -30000  2.2879318786420E+003        1.000000 
     4      3           200 -7.1591664456533E-003   1.000000E+017 
     5      4     110010000 -2.1363800654824E+002   1.000000E+017 
     6      5      10020000  2.8561894199021E-003   1.000000E+017 
     7      5     -10030000  2.8561894199021E-003        1.000000 
7 parameters read, 5 independent parameters

                                        EXP.FREQ.  -  CALC.FREQ. -   DIFF.  - EXP.ERR.- EST.ERR.-AVG. CALC.FREQ. -  DIFF. - WT.
    1:   2  0  4  1  0  3               9154.57610    9154.57153    0.00457    0.00200   0.00000
    2:   2  0  3  1  0  2               9154.54580    9154.55236   -0.00656    0.00200   0.00000
    3:   2  0  2  1  0  1               9115.97820    9115.98301   -0.00481    0.00200   0.00000
    4:   2  0  1  1  0  1               9151.49570    9151.49271    0.00299    0.00200   0.00000
    5:   2  0  2  1  0  2               9180.09330    9180.09003    0.00327    0.00200   0.00000
    6:   2  0  3  1  0  3               9118.97490    9118.97222    0.00268    0.00200   0.00000
    7:   2  0  1  1  0  2               9215.59760    9215.59973   -0.00213    0.00200   0.00000
    8:   3  0  5  2  0  4               13728.52900   13728.52690   0.00210    0.00200   0.00000
 ***** NEXT LINE NOT USED IN FIT
    9:   3  0  4  2  0  3               23728.52900   13728.51732  999.99999    0.00200   0.00000
   10:   3  0  4  2  0  4               13692.92000   13692.91801    0.00199    0.00200   0.00000
   11:   3  0  3  2  0  2               13719.65740   13719.65626    0.00114    0.00200   0.00000
   12:   3  0  2  2  0  1               13719.70720   13719.71243   -0.00523    0.00200   0.00000
    1 Lines rejected from fit
NORMALIZED DIAGONAL:
    1  1.00000E+000    2  1.00000E+000    3  3.25989E-001    4  9.94522E-001    5  8.35251E-001
MARQUARDT PARAMETER = 0, TRUST EXPANSION = 1.00
                                     NEW PARAMETER (EST. ERROR) -- CHANGE THIS ITERATION
   1     A0          10000    (Fixed)  120000.00000000(  0)       0.00000000    
   2     B0          20000               2287.93188( 40)          0.00000    
   3     DJ          200                   -7.1592(264)E-03      -0.0000E-03
   4     1.5chi(Cl)  110010000           -213.6380( 49)          -0.0000    
   5     Mbb(F)      10020000               2.86( 38)E-03         0.00E-03
 MICROWAVE AVG =       -0.000000 MHz, IR AVG =        0.00000
 MICROWAVE RMS =        0.003760 MHz, IR RMS =        0.00000
 ____________________________________________________________________________________________________

H4C...37ClF K=0 A state                            Sep 15 12:13:24 2019
_______________________________________________________________________________________________________
LINES REQUESTED=    6 NUMBER OF PARAMETERS=  7 NUMBER OF ITERATIONS=  5
  MARQUARDT PARAMETER =2.0000E-012 max (OBS-CALC)/ERROR =1.0000E+005
                              PARAMETERS - A.PRIORI ERROR 
     1      1         10000  1.2000000000000E+005   1.000000E-019 
     2      2         20000  2.3056624265056E+003   1.000000E+017 
     3      2        -30000  2.3056624265056E+003        1.000000 
     4      3           200 -8.8810552106548E-003   1.000000E+017 
     5      4     110010000 -1.6848324115457E+002   1.000000E+017 
     6      5      10020000  2.5316565542958E-003   1.000000E+017 
     7      5     -10030000  2.5316565542958E-003        1.000000 
7 parameters read, 5 independent parameters

                                        EXP.FREQ.  -  CALC.FREQ. -   DIFF.  - EXP.ERR.- EST.ERR.  
    1:   2  0  4  1  0  3               9224.78800    9224.78661    0.00139    0.00200   0.00000
    2:   2  0  2  1  0  2               9244.89340    9244.89417   -0.00077    0.00200   0.00000
    3:   2  0  3  1  0  3               9196.70910    9196.70771    0.00139    0.00200   0.00000
    4:   2  0  2  1  0  1               9194.33870    9194.34071   -0.00201    0.00200   0.00000
    5:   3  0  5  2  0  4               13834.36100   13834.36192   -0.00092    0.00200   0.00000
    6:   3  0  3  2  0  2               13827.37480   13827.37388    0.00092    0.00200   0.00000
NORMALIZED DIAGONAL:
    1  1.00000E+000    2  1.00000E+000    3  3.12001E-001    4  9.52723E-001    5  9.89767E-001
MARQUARDT PARAMETER = 0, TRUST EXPANSION = 1.00
                                NEW PARAMETER (EST. ERROR) -- CHANGE THIS ITERATION
   1       A0      10000   (Fixed)   120000.00000000(  0)       0.00000000    
   2       B0      20000               2305.66243( 56)         -0.00000    
   3       DJ       200                  -8.881( 39)E-03        0.000E-03
   4   1.5 chi(Cl)  110010000           -168.4832( 80)          -0.0000    
   5       Mbb(F) 10020000                 2.53( 63)E-03        -0.00E-03
 MICROWAVE AVG =       -0.000000 MHz, IR AVG =        0.00000
 MICROWAVE RMS =        0.001301 MHz, IR RMS =        0.00000
 
________________________________________________________________________________________________________

H4C...37ClF  K=0 F state                           Sep 15 12:10:37 2019
_____________________________________________________________________________________________________
LINES REQUESTED=    6 NUMBER OF PARAMETERS=  7 NUMBER OF ITERATIONS=  5
  MARQUARDT PARAMETER =2.0000E-012 max (OBS-CALC)/ERROR =1.0000E+005
                              PARAMETERS - A.PRIORI ERROR 
     1      1         10000  1.2000000000000E+005   1.000000E-019 
     2      2         20000  2.2863818039440E+003   1.000000E+017 
     3      2        -30000  2.2863818039440E+003        1.000000 
     4      3           200 -7.1639698423171E-003   1.000000E+017 
     5      5     110010000 -1.6843106310839E+002   1.000000E+017 
     6      6      10020000  2.3318784409828E-003   1.000000E+017 
     7      6     -10030000  2.3318784409828E-003        1.000000 
8 parameters read, 6 independent parameters

                                        EXP.FREQ.  -  CALC.FREQ. -   DIFF.  - EXP.ERR.- EST.ERR. .
    1:   2  0  4  1  0  3               9147.72050    9147.71811    0.00239    0.00200   0.00000
    2:   2  0  2  1  0  2               9167.81940    9167.82061   -0.00121    0.00200   0.00000
    3:   2  0  3  1  0  3               9119.65020    9119.64868    0.00152    0.00200   0.00000
    4:   2  0  2  1  0  1               9117.27970    9117.28240   -0.00270    0.00200   0.00000
    5:   3  0  5  2  0  4              13718.86080   13718.86296   -0.00216    0.00200   0.00000
    6:   3  0  3  2  0  2              13711.87940   13711.87724    0.00216    0.00200   0.00000
NORMALIZED DIAGONAL:
    1  1.00000E+000    2  1.00000E+000    3  3.12002E-001    4  1.00000E+000    5  9.52729E-001    6  9.89767E-001
MARQUARDT PARAMETER = 0, TRUST EXPANSION = 1.00
                                NEW PARAMETER (EST. ERROR) -- CHANGE THIS ITERATION
   1      A0      10000     Fixed   120000.00000000(  0)       0.00000000    
   2      B0      20000               2286.38180( 56)         -0.00000    
   3      DJ      200                   -7.164( 39)E-03       -0.000E-03
   4   1.5chi(Cl) 110010000           -168.4311( 80)           0.0000    
   5      Mbb(F)  10020000               2.33( 63)E-03         0.00E-03
 MICROWAVE AVG =       -0.000000 MHz, IR AVG =        0.00000
 MICROWAVE RMS =        0.002087 MHz, IR RMS =        0.00000
 ______________________________________________________________________________________________________
